# Supplementary material for: Countrywide serological evaluation of canine prevalence for Anaplasma spp., Borrelia burgdorferi (sensu lato), Dirofilaria immitis and Ehrlichia canis in Mexico
Source: Parasit Vectors. 2016 Jul 29;9:421. doi: 10.1186/s13071-016-1686-z (PMC4966591; doi:10.1186/s13071-016-1686-z)
Supplement: Additional file 1: — Dataset supporting the conclusions of this article. (XLSX 227 kb) [file 13071_2016_1686_MOESM1_ESM.xlsx]

## Sheet: Hoja1
ID	AGE	GENDER	SIZE	ORIGIN	REGION	LIFESTYLE	TRAVEL HISTORY	TRAVEL PLACE	DETECTABLE TICK CONTACT	CLINICAL SIGNS	A – E. canis	B – D. immitis	C – B. burgdorferi	D – A. phagocytophilum	E – E. canis + D. immitis	F – E. canis + B. burgdorferi	N - E. canis + A. phagocytophilum	O - D. immitis + B. burgdorferi	G – D. immitis + A. phagocytophilum	I – B. burgdorferi + A. phagocytophilum	L – E. canis + D. immitis + B. burgdorferi	M – E. canis + D. immitis + A. phagocytophilum	J – E. canis + B. burgdorferi + A. phagocytophilum	K – D. immitis + B. burgdorferi + A. phagocytophilum	H – E. canis + D. immitis + B. burgdorferi + A. phagocytophilum
1001	10 months	Female	Small	Yucatán	Southeastern	Outdoors	No		Yes	Yes	No	No	No	No	No	No	No	No	No	No	No	No	No	No	No
1002	5 months	Male	Small	Yucatán	Southeastern	Outdoors	No		Yes	Yes	No	No	No	No	No	No	No	No	No	No	No	No	No	No	No
1003	1 year	Male	Small	Yucatán	Southeastern	Outdoors	No		Yes	Yes	No	No	No	No	No	No	No	No	No	No	No	No	No	No	No
1004	2 years	Male	Large	Yucatán	Southeastern	Outdoors	No		Yes	Yes	No	No	No	No	No	No	No	No	No	No	No	No	No	No	No
1005	1 year	Male	Large	Veracruz	Eastern	Outdoors	No		No	No	No	No	No	No	No	No	No	No	No	No	No	No	No	No	No
1006	1 year	Male	No data	Veracruz	Eastern	Outdoors	Yes	Cuernavaca	No	No	No	No	No	No	No	No	No	No	No	No	No	No	No	No	No
1007	8 years	Male	Medium	Veracruz	Eastern	Outdoors	No		Yes	No	Yes	No	No	No	No	No	No	No	No	No	No	No	No	No	No
1008	4 years	Female	Small	Veracruz	Eastern	Outdoors	Yes	Cuernavaca	Yes	No	No	No	No	No	No	No	No	No	No	No	No	No	No	No	No
1009	2 years	Male	Large	Veracruz	Eastern	Outdoors	No		Yes	No	No	No	No	No	No	No	No	No	No	No	No	No	No	No	No
1010	2 years	Male	No data	Veracruz	Eastern	Outdoors	No		Yes	No	No	No	No	No	No	No	No	No	No	No	No	No	No	No	No
1011	6 years	Male	Medium	Veracruz	Eastern	Outdoors	No		Yes	No	No	No	No	No	No	No	No	No	No	No	No	No	No	No	No
1012	3 years	Female	Large	Veracruz	Eastern	Outdoors	No		Yes	No	No	No	No	No	No	No	No	No	No	No	No	No	No	No	No
1013	2 years	Male	Large	Veracruz	Eastern	Outdoors	No		Yes	No	No	No	No	No	No	No	No	No	No	No	No	No	No	No	No
1014	3 years	Female	Large	Veracruz	Eastern	Outdoors	No		Yes	No	No	No	No	No	No	No	No	No	No	No	No	No	No	No	No
1015	5 years	No data	Large	Veracruz	Eastern	Outdoors	No		No	No	No	No	No	No	No	No	No	No	No	No	No	No	No	No	No
1016	5 years	Female	No data	Veracruz	Eastern	Outdoors	No		Yes	No	No	No	No	No	No	No	No	No	No	No	No	No	No	No	No
1017	2 years	Female	Large	Veracruz	Eastern	Outdoors	No		Yes	No	No	No	No	No	No	No	No	No	No	No	No	No	No	No	No
1018	10 years	Male	Medium	Veracruz	Eastern	Outdoors	No		Yes	No	No	No	No	No	No	No	No	No	No	No	No	No	No	No	No
1019	8 years	Male	Large	Veracruz	Eastern	Outdoors	No		Yes	No	No	No	No	No	No	No	No	No	No	No	No	No	No	No	No
1020	11 years	Female	Medium	Veracruz	Eastern	Outdoors	No		Yes	No	No	No	No	No	No	No	No	No	No	No	No	No	No	No	No
1021	5 years	Male	Large	Veracruz	Eastern	Outdoors	No		Yes	No	No	No	No	No	No	No	No	No	No	No	No	No	No	No	No
1022	3 years	Female	Large	Veracruz	Eastern	Outdoors	Yes	SLP	Yes	No	No	No	No	No	No	No	No	No	No	No	No	No	No	No	No
1023	6 years	Male	Small	Veracruz	Eastern	Outdoors	No		Yes	No	No	No	No	No	No	No	No	No	No	No	No	No	No	No	No
1024	2 years	Male	Small	Veracruz	Eastern	Outdoors	No		Yes	No	No	No	No	No	No	No	No	No	No	No	No	No	No	No	No
1025	2 years	Female	Small	Veracruz	Eastern	Indoors	No		Yes	No	No	No	No	No	No	No	No	No	No	No	No	No	No	No	No
1026	5 years	Male	Small	Veracruz	Eastern	Indoors	No		Yes	No	No	No	No	No	No	No	No	No	No	No	No	No	No	No	No
1027	No data	Female	Small	Veracruz	Eastern	Outdoors	No		Yes	No	No	No	No	No	No	No	No	No	No	No	No	No	No	No	No
1028	8 years	Female	Medium	Veracruz	Eastern	Outdoors	No		Yes	No	No	No	No	No	No	No	No	No	No	No	No	No	No	No	No
1029	6 years	Female	Large	Veracruz	Eastern	Outdoors	No		Yes	No	Yes	No	No	No	No	No	No	No	No	No	No	No	No	No	No
1030	No data	Female	Small	Veracruz	Eastern	Outdoors	No		Yes	No	No	No	No	No	No	No	No	No	No	No	No	No	No	No	No
1031	4 years	Female	No data	Veracruz	Eastern	Outdoors	No		Yes	Yes	Yes	No	No	No	No	No	No	No	No	No	No	No	No	No	No
1032	6 years	Female	Small	Veracruz	Eastern	Outdoors	No		Yes	No	No	No	No	No	No	No	No	No	No	No	No	No	No	No	No
1033	14 years	Male	Small	Veracruz	Eastern	Outdoors	No		Yes	No	No	No	No	No	No	No	No	No	No	No	No	No	No	No	No
1034	10 years	Female	Medium	Veracruz	Eastern	Outdoors	No		Yes	No	No	No	No	No	No	No	No	No	No	No	No	No	No	No	No
1035	No data	Female	Large	Veracruz	Eastern	Outdoors	No		Yes	Yes	No	No	No	Yes	No	No	No	No	No	No	No	No	No	No	No
1036	3 years	Female	Small	Veracruz	Eastern	Indoors	No		No data	No	No	No	No	No	No	No	No	No	No	No	No	No	No	No	No
1037	No data	Female	Small	Veracruz	Eastern	No data	No		No data	No	Yes	No	No	No	No	No	No	No	No	No	No	No	No	No	No
1038	6 years	Female	Small	Veracruz	Eastern	Outdoors	No		Yes	Yes	No	No	No	No	No	No	No	No	No	No	No	No	No	No	No
1039	No data	Male	No data	Veracruz	Eastern	No data	No data		No data	No data	No	No	No	No	No	No	No	No	No	No	No	No	No	No	No
1040	3 years	No data	Large	Veracruz	Eastern	Outdoors	No		Yes	Yes	No	No	No	No	No	No	No	No	No	No	No	No	No	No	No
1041	4 years	Male	Small	Veracruz	Eastern	No data	No data		No data	No data	No	No	No	No	No	No	No	No	No	No	No	No	No	No	No
1042	8 years	Male	Small	Veracruz	Eastern	No data	No data		No data	Yes	No	No	No	No	No	No	No	No	No	No	No	No	No	No	No
1043	No data	Female	Large	Veracruz	Eastern	Outdoors	No		Yes	No	No	No	No	No	No	No	No	No	No	No	No	No	No	No	No
1044	No data	Female	Large	Veracruz	Eastern	Indoors	No		Yes	No	Yes	No	No	No	No	No	No	No	No	No	No	No	No	No	No
1045	No data	Female	No data	Veracruz	Eastern	No data	No data		No data	No data	No	No	No	No	No	No	No	No	No	No	No	No	No	No	No
1046	No data	Female	No data	Veracruz	Eastern	No data	No		Yes	Yes	No	No	No	No	Yes	No	No	No	No	No	No	No	No	No	No
1047	No data	Male	Medium	Veracruz	Eastern	No data	No data		No data	No	Yes	No	No	No	No	No	No	No	No	No	No	No	No	No	No
1048	1 year	Male	Small	Veracruz	Eastern	Indoors	No		Yes	Yes	No	No	No	No	No	No	No	No	No	No	No	No	No	No	No
1049	7 months	Male	No data	Veracruz	Eastern	Outdoors	No		Yes	No	No	No	No	Yes	No	No	No	No	No	No	No	No	No	No	No
1050	3 years	Male	Large	Veracruz	Eastern	Outdoors	No		Yes	Yes	No	No	No	No	No	No	No	No	No	No	No	No	No	No	No
1051	6 years	Female	Small	Veracruz	Eastern	Indoors	No		Yes	Yes	No	No	No	No	No	No	No	No	No	No	No	No	No	No	No
1052	4 years	No data	Medium	Veracruz	Eastern	Outdoors	No		Yes	Yes	No	No	No	No	No	No	No	No	No	No	No	No	No	No	No
1053	7 years	Male	No data	Veracruz	Eastern	No data	No		Yes	No	No	No	No	No	No	No	No	No	No	No	No	No	No	No	No
1054	5 years	Female	Small	Veracruz	Eastern	Indoors	No		Yes	No	Yes	No	No	No	No	No	No	No	No	No	No	No	No	No	No
1055	2 years	Female	Small	Nuevo León	Northeastern	Indoors	No		Yes	Yes	No	No	No	No	No	No	No	No	No	No	No	No	No	No	No
1056	2 years	Male	Small	Nuevo León	Northeastern	Outdoors	No		Yes	Yes	No	No	No	No	No	No	No	No	No	No	No	No	No	No	No
1057	3 years	Male	Small	Nuevo León	Northeastern	Indoors	No		Yes	Yes	No	No	No	No	No	No	No	No	No	No	No	No	No	No	No
1058	2 years	Female	Large	Nuevo León	Northeastern	Outdoors	Yes	San Antonio, Texas, USA	Yes	Yes	No	No	No	No	No	No	No	No	No	No	No	No	No	No	No
1059	15 years	Female	No data	Nuevo León	Northeastern	Outdoors	No		Yes	Yes	No	No	No	No	No	No	No	No	No	No	No	No	No	No	No
1060	5 years	Male	Large	Nuevo León	Northeastern	Outdoors	No		Yes	Yes	No	No	No	No	No	No	No	No	No	No	No	No	No	No	No
1061	6 years	Female	Large	Nuevo León	Northeastern	Outdoors	Yes	Texas, USA	Yes	Yes	No	No	No	No	No	Yes	No	No	No	No	No	No	No	No	No
1062	1 year	Female	Medium	Morelos	Southcentral	Indoors	No		Yes	No	No	No	No	No	No	No	No	No	No	No	No	No	No	No	No
1063	3 years	Male	No data	Morelos	Southcentral	Outdoors	No		Yes	No	No	No	No	No	No	No	No	No	No	No	No	No	No	No	No
1064	4 months	Female	Small	Morelos	Southcentral	Indoors	No		Yes	No data	No	No	No	No	No	No	No	No	No	No	No	No	No	No	No
1065	1 year	Male	Small	Morelos	Southcentral	Indoors	No		Yes	No	No	No	No	No	No	No	No	No	No	No	No	No	No	No	No
1066	8 years	Male	No data	Morelos	Southcentral	Indoors	No		Yes	No	No	No	No	No	No	No	No	No	No	No	No	No	No	No	No
1067	5 months	Female	Large	Morelos	Southcentral	Outdoors	No		Yes	No	No	No	No	No	No	No	No	No	No	No	No	No	No	No	No
1068	2 years	Female	Large	Morelos	Southcentral	Outdoors	No		Yes	No	No	No	No	No	No	No	No	No	No	No	No	No	No	No	No
1069	6 years	Male	Small	Morelos	Southcentral	Indoors	No		Yes	Yes	No	No	No	No	No	No	No	No	No	No	No	No	No	No	No
1070	5 years	Male	No data	Morelos	Southcentral	Outdoors	No data		Yes	Yes	Yes	No	No	No	No	No	No	No	No	No	No	No	No	No	No
1071	4 years	Male	Large	Morelos	Southcentral	Outdoors	Yes	DF	Yes	No	No	No	No	No	No	No	No	No	No	No	No	No	No	No	No
1072	1 month	Female	No data	Morelos	Southcentral	Outdoors	Yes	Cuernavaca	No data	Yes	No	No	No	No	No	No	No	No	No	No	No	No	No	No	No
1073	1 month	Female	No data	Morelos	Southcentral	Outdoors	Yes	Cuernavaca	Yes	Yes	No	No	No	No	No	No	No	No	No	No	No	No	No	No	No
1074	4 years	Female	Large	Morelos	Southcentral	Indoors	Yes	Morerlos, DF, Toluca	Yes	No	No	No	No	No	No	No	No	No	No	No	No	No	No	No	No
1075	9 years	Female	Small	Morelos	Southcentral	Outdoors	No		Yes	Yes	No	No	No	No	No	No	No	No	No	No	No	No	No	No	No
1076	4 years	Male	Medium	Morelos	Southcentral	Outdoors	No		Yes	No	No	No	No	No	No	No	No	No	No	No	No	No	No	No	No
1077	18 years	Female	Small	Morelos	Southcentral	Indoors	No		Yes	No	No	No	No	No	No	No	No	No	No	No	No	No	No	No	No
1078	1 year	Male	Medium	Morelos	Southcentral	Outdoors	No		Yes	No	No	No	No	Yes	No	No	No	No	No	No	No	No	No	No	No
1079	12 years	Female	Small	Morelos	Southcentral	Indoors	No		Yes	Yes	No	No	No	No	No	No	No	No	No	No	No	No	No	No	No
1080	2 years	Female	Small	Morelos	Southcentral	Indoors	No		Yes	No	No	No	No	No	No	No	No	No	No	No	No	No	No	No	No
1081	13 years	Female	Medium	Morelos	Southcentral	Outdoors	No data		Yes	No	No	No	No	No	No	No	No	No	No	No	No	No	No	No	No
1082	4 years	Male	No data	Morelos	Southcentral	Outdoors	No		Yes	No	No	No	No	No	No	No	No	No	No	No	No	No	No	No	No
1083	6 years	Male	No data	Morelos	Southcentral	Outdoors	No		Yes	No	No	No	No	No	No	No	No	No	No	No	No	No	No	No	No
1084	9 years	Female	Large	Morelos	Southcentral	Outdoors	No		No	No	No	No	No	No	No	No	No	No	No	No	No	No	No	No	No
1085	4 years	Female	Small	Morelos	Southcentral	Outdoors	Yes	Cuernavaca	No data	No	No	No	No	No	No	No	No	No	No	No	No	No	No	No	No
1086	8 years	Male	Small	Morelos	Southcentral	Outdoors	Yes	Cuernavaca	Yes	No	No	No	No	No	No	No	No	No	No	No	No	No	No	No	No
1087	11 years	Female	Small	Morelos	Southcentral	Indoors	Yes	EUA, Cuernavaca	No	No	No	No	No	No	No	No	No	No	No	No	No	No	No	No	No
1088	10 years	Female	Small	Morelos	Southcentral	Outdoors	Yes	Cuernavaca	No	No	No	No	No	No	No	No	No	No	No	No	No	No	No	No	No
1089	11 years	Female	No data	Morelos	Southcentral	Outdoors	Yes	Cuernavaca	Yes	No	No	No	No	No	No	No	No	No	No	No	No	No	No	No	No
1090	10 years	Male	Small	Guerrero	Southwestern	Outdoors	Yes	Cuernavaca	Yes	Yes	No	No	No	No	No	No	No	No	No	No	No	No	No	No	No
1091	3 years	Female	No data	Guerrero	Southwestern	Outdoors	No		Yes	No	Yes	No	No	No	No	No	No	No	No	No	No	No	No	No	No
1092	3 years	Male	Small	Guerrero	Southwestern	Outdoors	No		Yes	No	No	No	No	No	No	No	No	No	No	No	No	No	No	No	No
1093	5 years	Male	Small	Guerrero	Southwestern	Outdoors	No		Yes	No	Yes	No	No	No	No	No	No	No	No	No	No	No	No	No	No
1094	7 years	Female	No data	Guerrero	Southwestern	Outdoors	No		Yes	Yes	No	No	No	No	Yes	No	No	No	No	No	No	No	No	No	No
1095	5 years	Male	Large	Guerrero	Southwestern	No data	No		Yes	No	Yes	No	No	No	No	No	No	No	No	No	No	No	No	No	No
1096	7 years	Female	Medium	Guerrero	Southwestern	Outdoors	No		Yes	Yes	No	No	No	No	No	No	No	No	No	No	No	No	No	No	No
1097	2 years	Male	Small	Guerrero	Southwestern	Outdoors	Yes	DF	Yes	No	No	No	No	No	No	No	No	No	No	No	No	No	No	No	No
1098	4 years	Male	Small	Guerrero	Southwestern	Outdoors	No		Yes	No	No	No	No	No	No	No	No	No	No	No	No	No	No	No	No
1099	No data	Male	No data	Guerrero	Southwestern	Outdoors	No		Yes	No	No	No	No	No	No	No	No	No	No	No	No	No	No	No	No
1100	3 years	Male	Small	Guerrero	Southwestern	Outdoors	No		Yes	No	Yes	No	No	No	No	No	No	No	No	No	No	No	No	No	No
1101	10 years	No data	Medium	Guerrero	Southwestern	Indoors	Yes	Puebla	Yes	Yes	Yes	No	No	No	No	No	No	No	No	No	No	No	No	No	No
1102	9 years	Female	No data	Guerrero	Southwestern	Outdoors	No		Yes	Yes	Yes	No	No	No	No	No	No	No	No	No	No	No	No	No	No
1103	3 years	Female	Small	Guerrero	Southwestern	Outdoors	No		Yes	No	No	No	No	No	No	No	No	No	No	No	No	No	No	No	No
1104	10 years	Male	Small	Guerrero	Southwestern	Outdoors	No		Yes	Yes	No	No	No	No	No	No	No	No	No	No	No	Yes	No	No	No
1105	11 years	Male	Large	Guerrero	Southwestern	Outdoors	No		Yes	No	Yes	No	No	No	No	No	No	No	No	No	No	No	No	No	No
1106	6 years	Male	Large	Guerrero	Southwestern	Indoors	No		Yes	No	No	No	No	No	No	No	No	No	No	No	No	No	No	No	No
1107	7 years	Female	Small	Guerrero	Southwestern	Outdoors	No		No data	No	Yes	No	No	No	No	No	No	No	No	No	No	No	No	No	No
1108	3 years	Female	No data	Guerrero	Southwestern	Outdoors	No		Yes	No	No	No	No	Yes	No	No	No	No	No	No	No	No	No	No	No
1109	2 years	Female	Medium	Guerrero	Southwestern	Outdoors	Yes	Sin Info	Yes	No data	No	No	No	No	No	No	Yes	No	No	No	No	No	No	No	No
1110	5 years	Female	Small	Guerrero	Southwestern	Indoors	No		Yes	No	No	No	No	No	No	No	No	No	No	No	No	No	No	No	No
1111	5 years	Male	Small	Guerrero	Southwestern	Indoors	No		Yes	No	Yes	No	No	No	No	No	No	No	No	No	No	No	No	No	No
1112	8 years	Male	Large	Guerrero	Southwestern	Outdoors	No		Yes	Yes	No	No	No	No	No	No	Yes	No	No	No	No	No	No	No	No
1113	3 years	Female	No data	Guerrero	Southwestern	Outdoors	No		Yes	No	Yes	No	No	No	No	No	No	No	No	No	No	No	No	No	No
1114	5 years	Male	Large	Guerrero	Southwestern	Outdoors	No		Yes	No	No	No	No	No	No	No	No	No	No	No	No	No	No	No	No
1115	5 years	Male	Small	Guerrero	Southwestern	Indoors	No		No data	No	No	No	No	No	No	No	No	No	No	No	No	No	No	No	No
1116	3 years	Female	Large	Guerrero	Southwestern	Outdoors	No		Yes	No	No	No	No	No	No	No	No	No	No	No	No	No	No	No	No
1117	8 years	Female	Large	Guerrero	Southwestern	Outdoors	No		Yes	No data	No	No	No	No	No	No	No	No	No	No	No	No	No	No	No
1118	9 years	Female	Small	Guerrero	Southwestern	Indoors	No		Yes	No	No	No	No	No	No	No	No	No	No	No	No	No	No	No	No
1119	4 years	Female	Small	Guerrero	Southwestern	Outdoors	No		Yes	No	Yes	No	No	No	No	No	No	No	No	No	No	No	No	No	No
1120	6 years	Male	Small	Veracruz	Eastern	Outdoors	No		Yes	Yes	No	No	No	No	No	No	No	No	No	No	No	No	No	No	No
1121	12 years	Female	Large	Veracruz	Eastern	Indoors	No		Yes	Yes	No	No	No	No	No	No	Yes	No	No	No	No	No	No	No	No
1122	7 years	Female	Small	Veracruz	Eastern	Outdoors	No		Yes	No	No	No	No	No	No	No	No	No	No	No	No	No	No	No	No
1123	6 years	Female	Medium	Veracruz	Eastern	Outdoors	No		Yes	No	No	No	No	No	No	No	No	No	No	No	No	No	No	No	No
1124	13 years	Male	Small	Veracruz	Eastern	Indoors	No		Yes	No	Yes	No	No	No	No	No	No	No	No	No	No	No	No	No	No
1125	3 years	Male	Small	Veracruz	Eastern	Indoors	Yes	Veracruz	Yes	Yes	No	No	No	No	No	No	No	No	No	No	No	No	No	No	No
1126	4 years	Female	Large	Veracruz	Eastern	Indoors	Yes	Veracruz, Merida, Cancun, DF, Villahermosa	Yes	No	Yes	No	No	No	No	No	No	No	No	No	No	No	No	No	No
1127	5 years	Female	No data	Veracruz	Eastern	Outdoors	Yes	Villahermosa, Cancun, Campeche, Veracruz	Yes	No	No	No	No	No	No	No	No	No	No	No	No	No	No	No	No
1128	4 years	Female	Large	Veracruz	Eastern	Outdoors	Yes	Cancun, Villahermosa, Merida, Veracruz	Yes	No	No	No	No	No	No	No	No	No	No	No	No	No	No	No	No
1129	7 years	Male	No data	Veracruz	Eastern	Outdoors	No		Yes	No	Yes	No	No	No	No	No	No	No	No	No	No	No	No	No	No
1130	6 years	Male	No data	Veracruz	Eastern	Outdoors	No		Yes	No	Yes	No	No	No	No	No	No	No	No	No	No	No	No	No	No
1131	4 years	Female	No data	Veracruz	Eastern	Outdoors	No		Yes	No	Yes	No	No	No	No	No	No	No	No	No	No	No	No	No	No
1132	3 years	Male	Large	Veracruz	Eastern	Outdoors	No		Yes	No	Yes	No	No	No	No	No	No	No	No	No	No	No	No	No	No
1133	11 years	Male	Small	Veracruz	Eastern	Indoors	No		Yes	Yes	Yes	No	No	No	No	No	No	No	No	No	No	No	No	No	No
1134	4 years	Male	No data	Veracruz	Eastern	Outdoors	No		Yes	No	No	Yes	No	No	No	No	No	No	No	No	No	No	No	No	No
1135	3 years	Male	Small	Veracruz	Eastern	Indoors	No		Yes	No	Yes	No	No	No	No	No	No	No	No	No	No	No	No	No	No
1136	2 years	Male	Large	Veracruz	Eastern	No data	No		No data	No	No	No	No	No	No	No	No	No	No	No	No	No	No	No	No
1137	3 years	No data	No data	Veracruz	Eastern	Outdoors	No		Yes	No	No	No	No	No	No	No	No	No	No	No	No	No	No	No	No
1138	2 years	Male	Large	Veracruz	Eastern	Outdoors	No		No	No	No	No	No	No	No	No	No	No	No	No	No	No	No	No	No
1139	2 years	Female	Small	Veracruz	Eastern	Indoors	No		Yes	No	No	No	No	No	No	No	No	No	No	No	No	No	No	No	No
1140	5 years	Male	No data	Veracruz	Eastern	Outdoors	No		Yes	Yes	No	No	No	No	No	No	No	No	No	No	No	No	No	No	No
1141	2 years	Male	No data	Veracruz	Eastern	Outdoors	No		Yes	No	No	No	No	No	No	No	No	No	No	No	No	No	No	No	No
1142	8 years	Male	Small	Jalisco	Western	Outdoors	Yes	Nayarit, Colima, Jalisco	Yes	Yes	Yes	No	No	No	No	No	No	No	No	No	No	No	No	No	No
1143	2 years	Male	Small	Jalisco	Western	Outdoors	No		Yes	Yes	No	No	No	No	No	No	No	No	No	No	No	No	No	No	No
1144	8 months	Female	No data	Jalisco	Western	Outdoors	No		Yes	Yes	No	No	No	No	No	No	No	No	No	No	No	No	No	No	No
1145	2 years	Female	Small	Jalisco	Western	Outdoors	No		Yes	Yes	No	No	No	No	No	No	No	No	No	No	No	No	No	No	No
1146	9 years	Male	Large	Jalisco	Western	Outdoors	Yes	Nayarit, Jalisco	Yes	Yes	Yes	No	No	No	No	No	No	No	No	No	No	No	No	No	No
1147	8 years	Male	Small	Jalisco	Western	Indoors	Yes	Jalisco	No	No	No	No	No	No	No	No	No	No	No	No	No	No	No	No	No
1148	3 years	Male	Large	Jalisco	Western	Indoors	Yes	Puerto Vallarta	No	No	No	No	No	No	No	No	No	No	No	No	No	No	No	No	No
1149	11 years	Male	Small	Jalisco	Western	Indoors	Yes	Puerto Vallarta	No	Yes	No	No	No	No	No	No	No	No	No	No	No	No	No	No	No
1150	6 months	Female	Large	Jalisco	Western	Indoors	No		No	No	No	No	No	No	No	No	No	No	No	No	No	No	No	No	No
1151	9 months	Male	Large	Jalisco	Western	Outdoors	Yes	Culiacán	Yes	No	No	No	No	No	No	No	No	No	No	No	No	No	No	No	No
1152	No data	Female	No data	Jalisco	Western	Indoors	No		No	Yes	No	No	No	No	No	No	No	No	No	No	No	No	No	No	No
1153	3 years	Female	Large	Jalisco	Western	Indoors	Yes	Colima	No data	Yes	Yes	No	No	No	No	No	No	No	No	No	No	No	No	No	No
1154	1 year	Male	Large	Jalisco	Western	Outdoors	Yes	Michoacán, Colima	Yes	Yes	No	No	No	No	No	No	No	No	No	No	No	No	No	No	No
1155	1 year	Male	Small	Jalisco	Western	Outdoors	Yes	Michoacán, Colima	Yes	No	No	No	No	No	No	No	No	No	No	No	No	No	No	No	No
1156	1 year	Female	Medium	Jalisco	Western	Indoors	No		No	No	No	No	No	No	No	No	No	No	No	No	No	No	No	No	No
1157	3 years	Male	Small	Jalisco	Western	Outdoors	No		No	No	No	No	No	No	No	No	No	No	No	No	No	No	No	No	No
1158	7 years	Female	Medium	Jalisco	Western	Indoors	Yes	Jalisco	Yes	Yes	No	No	No	No	No	No	No	No	No	No	No	No	No	No	No
1159	4 years	Male	Small	Yucatán	Southeastern	Outdoors	Yes	Yucatán	Yes	No	Yes	No	No	No	No	No	No	No	No	No	No	No	No	No	No
1160	7 years	Male	Small	Yucatán	Southeastern	Outdoors	Yes	Yucatán	Yes	No	No	No	No	No	No	No	No	No	No	No	No	No	No	No	No
1161	6 years	Female	Small	Yucatán	Southeastern	Outdoors	Yes	Yucatán	Yes	No	No	No	No	Yes	No	No	No	No	No	No	No	No	No	No	No
1162	9 years	Male	Small	Yucatán	Southeastern	Outdoors	Yes	Yucatán	Yes	No	No	No	No	No	No	No	No	No	No	No	No	No	No	No	No
1163	6 years	Male	Large	Yucatán	Southeastern	Outdoors	Yes	Yucatán	Yes	No	No	No	No	No	No	No	No	No	No	No	No	No	No	No	No
1164	5 years	Male	Small	Yucatán	Southeastern	Indoors	No		No	No	No	No	No	No	No	No	No	No	No	No	No	No	No	No	No
1165	2 years	Male	Small	Yucatán	Southeastern	Indoors	No		Yes	No	No	No	No	Yes	No	No	No	No	No	No	No	No	No	No	No
1166	2 years	Male	Large	Yucatán	Southeastern	Outdoors	No		Yes	No	No	No	No	No	No	No	No	No	No	No	No	No	No	No	No
1167	7 years	Male	Large	Yucatán	Southeastern	Indoors	Yes	Yucatán	No data	No	No	No	No	No	No	No	No	No	No	No	No	No	No	No	No
1168	9 years	Female	Small	Yucatán	Southeastern	Indoors	Yes	Florida	Yes	No	No	No	No	No	No	No	No	No	No	No	No	No	No	No	No
1169	8 years	Female	Small	Yucatán	Southeastern	Indoors	Yes	Yucatán	Yes	No	No	No	No	No	No	No	No	No	No	No	No	No	No	No	No
1170	3 years	Female	Small	Yucatán	Southeastern	Outdoors	No		No	No	No	No	No	No	No	No	No	No	No	No	No	No	No	No	No
1171	2 years	Female	Small	Yucatán	Southeastern	Outdoors	No		Yes	Yes	No	No	No	No	No	No	No	No	No	No	No	No	No	No	No
1172	6 years	Male	Large	Yucatán	Southeastern	Outdoors	Yes	Yucatán	Yes	No	No	No	No	No	No	No	No	No	No	No	No	No	No	No	No
1173	7 years	Male	Large	Yucatán	Southeastern	Outdoors	Yes	Yucatán	Yes	No	No	No	No	No	No	No	No	No	No	No	No	No	No	No	No
1174	6 years	Male	Small	Yucatán	Southeastern	Outdoors	Yes	Yucatán	Yes	No	No	No	No	Yes	No	No	No	No	No	No	No	No	No	No	No
1175	4 years	Male	Large	Yucatán	Southeastern	Outdoors	Yes	Yucatán	Yes	No	No	No	No	No	No	No	No	No	No	No	No	No	No	No	No
1176	6 years	Female	Small	Yucatán	Southeastern	Outdoors	Yes	Yucatán	Yes	No	Yes	No	No	No	No	No	No	No	No	No	No	No	No	No	No
1177	No data	Female	No data	Yucatán	Southeastern	Outdoors	Yes	Yucatán	No data	No	Yes	No	No	No	No	No	No	No	No	No	No	No	No	No	No
1178	4 years	Male	Large	Yucatán	Southeastern	Outdoors	Yes	Yucatán	Yes	No	No	No	No	No	No	No	No	No	No	No	No	No	No	No	No
1179	4 years	Male	Medium	Yucatán	Southeastern	Outdoors	Yes	Yucatán	Yes	Yes	No	No	No	No	No	No	No	No	Yes	No	No	No	No	No	No
1180	6 years	Female	Large	Yucatán	Southeastern	Indoors	Yes	Yucatán	Yes	No	No	No	No	No	No	No	No	No	No	No	No	No	No	No	No
1181	8 years	Female	Medium	Yucatán	Southeastern	Indoors	Yes	Yucatán	Yes	No	No	No	No	No	No	No	No	No	No	No	No	No	No	No	No
1182	5 years	Male	No data	Yucatán	Southeastern	Outdoors	Yes	Yucatán	Yes	Yes	Yes	No	No	No	No	No	No	No	No	No	No	No	No	No	No
1183	2 years	Male	Medium	Yucatán	Southeastern	Indoors	Yes	Yucatán	Yes	No	No	No	No	No	No	No	No	No	No	No	No	No	No	No	No
1184	4 years	No data	Large	Yucatán	Southeastern	Outdoors	No		Yes	Yes	No	Yes	No	No	No	No	No	No	No	No	No	No	No	No	No
1185	3 years	Female	Large	Yucatán	Southeastern	Outdoors	Yes	Yucatán	No	No	No	No	No	No	No	No	No	No	No	No	No	No	No	No	No
1186	3 years	Male	Small	Yucatán	Southeastern	Outdoors	Yes	Yucatán	Yes	No	No	No	No	No	No	No	No	No	No	No	No	No	No	No	No
1187	No data	Female	Large	Yucatán	Southeastern	No data	Yes	Yucatán	Yes	No	Yes	No	No	No	No	No	No	No	No	No	No	No	No	No	No
1188	2 years	Female	Small	Yucatán	Southeastern	Indoors	No		Yes	No	No	No	No	No	No	No	No	No	No	No	No	No	No	No	No
1189	10 years	Female	No data	Yucatán	Southeastern	Outdoors	No		Yes	Yes	Yes	No	No	No	No	No	No	No	No	No	No	No	No	No	No
1190	2 years	Male	Small	Yucatán	Southeastern	Outdoors	No		Yes	Yes	No	No	No	No	No	No	Yes	No	No	No	No	No	No	No	No
1191	9 years	Female	Large	Yucatán	Southeastern	Outdoors	Yes	Sin Info	No	No	Yes	No	No	No	No	No	No	No	No	No	No	No	No	No	No
1192	7 years	Female	No data	Yucatán	Southeastern	Outdoors	No		Yes	Yes	No	No	No	No	No	No	Yes	No	No	No	No	No	No	No	No
1193	5 years	Female	Large	Yucatán	Southeastern	Outdoors	No		Yes	Yes	Yes	No	No	No	No	No	No	No	No	No	No	No	No	No	No
1194	2 years	Female	Medium	Yucatán	Southeastern	Indoors	No		Yes	No	No	No	No	No	No	No	No	No	No	No	No	No	No	No	No
1195	4 years	Female	Small	Yucatán	Southeastern	Indoors	No		Yes	Yes	Yes	No	No	No	No	No	No	No	No	No	No	No	No	No	No
1196	3 years	Female	Small	Yucatán	Southeastern	Outdoors	No		Yes	No	No	No	No	No	No	No	No	No	No	No	No	No	No	No	No
1197	4 years	Female	Large	Yucatán	Southeastern	Outdoors	No		Yes	Yes	Yes	No	No	No	No	No	No	No	No	No	No	No	No	No	No
1198	10 years	Male	Large	Yucatán	Southeastern	Outdoors	No		Yes	No	Yes	No	No	No	No	No	No	No	No	No	No	No	No	No	No
1199	3 years	Female	Large	Yucatán	Southeastern	Outdoors	No		Yes	No	No	No	No	Yes	No	No	No	No	No	No	No	No	No	No	No
1200	8 years	Female	Small	Yucatán	Southeastern	Outdoors	No		Yes	No	No	No	No	Yes	No	No	No	No	No	No	No	No	No	No	No
1201	7 years	Male	Large	Yucatán	Southeastern	Outdoors	No		Yes	No	Yes	No	No	No	No	No	No	No	No	No	No	No	No	No	No
1202	3 years	Female	Large	Yucatán	Southeastern	Outdoors	No		Yes	No	No	No	No	No	No	No	No	No	No	No	No	No	No	No	No
1203	4 years	Male	Large	Yucatán	Southeastern	Outdoors	No		Yes	Yes	No	No	No	No	No	No	No	No	No	No	No	No	No	No	No
1204	3 years	Female	Large	Yucatán	Southeastern	Outdoors	No		Yes	No	No	No	No	No	No	No	No	No	No	No	No	No	No	No	No
1205	15 years	Female	Large	Yucatán	Southeastern	Indoors	No		Yes	Yes	No	No	No	No	No	No	No	No	No	No	No	No	No	No	No
1206	4 years	Male	No data	Yucatán	Southeastern	Indoors	No		Yes	No	No	No	No	No	No	No	No	No	No	No	No	No	No	No	No
1207	3 years	Male	No data	Yucatán	Southeastern	No data	No		Yes	Yes	No	No	No	Yes	No	No	No	No	No	No	No	No	No	No	No
1208	9 years	Male	Large	Yucatán	Southeastern	Outdoors	No		No data	No	Yes	No	No	No	No	No	No	No	No	No	No	No	No	No	No
1209	2 years	Male	No data	Yucatán	Southeastern	Outdoors	No		Yes	No	Yes	No	No	No	No	No	No	No	No	No	No	No	No	No	No
1210	2 years	Male	Medium	Yucatán	Southeastern	Outdoors	No		Yes	Yes	Yes	No	No	No	No	No	No	No	No	No	No	No	No	No	No
1211	2 years	Male	Medium	Yucatán	Southeastern	Outdoors	No		Yes	No	Yes	No	No	No	No	No	No	No	No	No	No	No	No	No	No
1212	6 years	Male	No data	Yucatán	Southeastern	Outdoors	No		No data	Yes	No	No	No	No	Yes	No	No	No	No	No	No	No	No	No	No
1213	15 years	Male	No data	Yucatán	Southeastern	Outdoors	No		No	Yes	Yes	No	No	No	No	No	No	No	No	No	No	No	No	No	No
1214	6 years	Female	Small	Veracruz	Eastern	Outdoors	No		Yes	Yes	No	No	No	No	No	No	No	No	No	No	No	No	No	No	No
1215	8 years	Female	No data	Veracruz	Eastern	Outdoors	No		Yes	Yes	No	No	No	No	No	No	Yes	No	No	No	No	No	No	No	No
1216	12 years	Female	Small	Veracruz	Eastern	Outdoors	No		Yes	Yes	Yes	No	No	No	No	No	No	No	No	No	No	No	No	No	No
1217	9 years	Male	Small	Veracruz	Eastern	Outdoors	No		Yes	Yes	No	No	No	No	No	No	No	No	No	No	No	No	No	No	No
1218	2 years	Female	Small	Veracruz	Eastern	Outdoors	No		Yes	No	No	No	No	No	No	No	No	No	No	No	No	No	No	No	No
1219	8 months	Female	Large	Veracruz	Eastern	Outdoors	Yes	Rancho Veracruz	Yes	Yes	No	No	No	No	No	No	Yes	No	No	No	No	No	No	No	No
1220	2 years	Female	Small	Veracruz	Eastern	Outdoors	Yes	Coatzacoalcos	Yes	Yes	No	No	No	Yes	No	No	No	No	No	No	No	No	No	No	No
1221	4 years	Male	Small	Veracruz	Eastern	Outdoors	Yes	DF	Yes	No	No	No	No	No	No	No	No	No	No	No	No	No	No	No	No
1222	3 years	Male	Small	Veracruz	Eastern	Outdoors	Yes	Coatzacoalcos	Yes	No	No	No	No	No	No	No	No	No	No	No	No	No	No	No	No
1223	2 years	Female	Small	Veracruz	Eastern	Outdoors	Yes	Coatzacoalcos	Yes	No	No	No	No	No	No	No	No	No	No	No	No	No	No	No	No
1224	2 years	Male	Small	Veracruz	Eastern	Outdoors	Yes	Coatzacoalcos	Yes	No	No	No	No	No	No	No	No	No	No	No	No	No	No	No	No
1225	3 years	Female	Large	Veracruz	Eastern	Outdoors	Yes	Agua Dulce, Ver.	Yes	No	No	No	No	No	No	No	No	No	No	No	No	No	No	No	No
1226	5 years	Female	Medium	Veracruz	Eastern	Outdoors	Yes	Coatzacoalcos	Yes	Yes	Yes	No	No	No	No	No	No	No	No	No	No	No	No	No	No
1227	5 years	Male	No data	Veracruz	Eastern	Outdoors	No		Yes	Yes	No	No	No	No	No	No	Yes	No	No	No	No	No	No	No	No
1228	9 years	Male	Small	Veracruz	Eastern	Indoors	No		Yes	No	No	No	No	No	No	No	No	No	No	No	No	No	No	No	No
1229	5 years	Male	No data	Veracruz	Eastern	Outdoors	No		Yes	Yes	No	No	No	No	No	No	Yes	No	No	No	No	No	No	No	No
1230	3 years	Female	Large	Veracruz	Eastern	Outdoors	No		Yes	Yes	No	Yes	No	No	No	No	No	No	No	No	No	No	No	No	No
1231	2 years	Female	Large	Veracruz	Eastern	Outdoors	No		Yes	No	Yes	No	No	No	No	No	No	No	No	No	No	No	No	No	No
1232	4 years	Male	Small	Veracruz	Eastern	Indoors	No		Yes	No	No	No	No	No	No	No	No	No	No	No	No	No	No	No	No
1233	2 years	Male	Small	Veracruz	Eastern	Indoors	No		Yes	No	No	No	No	No	No	No	No	No	No	No	No	No	No	No	No
1234	10 years	Female	Small	Veracruz	Eastern	Indoors	No		Yes	Yes	Yes	No	No	No	No	No	No	No	No	No	No	No	No	No	No
1235	8 years	Female	Large	Veracruz	Eastern	Outdoors	No		Yes	Yes	Yes	No	No	No	No	No	No	No	No	No	No	No	No	No	No
1236	3 years	Female	Small	Veracruz	Eastern	Indoors	Yes	Tierra Blanca, Ver	Yes	Yes	No	No	No	No	No	No	Yes	No	No	No	No	No	No	No	No
1237	9 years	Male	Large	Veracruz	Eastern	Outdoors	No		Yes	No	No	No	No	No	No	No	No	No	No	No	No	Yes	No	No	No
1238	2 years	Female	Small	Veracruz	Eastern	Outdoors	No		Yes	No	No	No	No	No	No	No	No	No	No	No	No	No	No	No	No
1239	4 years	Male	Small	Yucatán	Southeastern	Outdoors	No		No data	Yes	Yes	No	No	No	No	No	No	No	No	No	No	No	No	No	No
1240	2 years	Male	Small	Yucatán	Southeastern	Outdoors	No		Yes	Yes	No	No	No	No	No	No	No	No	No	No	No	No	No	No	No
1241	2 years	Female	Large	Yucatán	Southeastern	Outdoors	No		Yes	No	No	No	No	No	No	No	No	No	No	No	No	No	No	No	No
1242	6 years	Male	Medium	Yucatán	Southeastern	Outdoors	No		Yes	Yes	Yes	No	No	No	No	No	No	No	No	No	No	No	No	No	No
1243	3 years	Female	Small	Yucatán	Southeastern	Indoors	No		No data	Yes	No	No	No	No	No	No	No	No	No	No	No	No	No	No	No
1244	4 years	Female	Small	Yucatán	Southeastern	Outdoors	No		Yes	Yes	No	No	No	No	No	No	No	No	No	No	No	No	No	No	No
1245	10 years	Female	Medium	BCN	Northwestern	Outdoors	Yes	BCS	Yes	No	No	No	No	No	No	No	No	No	No	No	No	No	No	No	No
1246	4 years	Male	Small	BCN	Northwestern	Outdoors	No		Yes	No	No	No	No	No	No	No	No	No	No	No	No	No	No	No	No
1247	8 years	Male	Large	BCN	Northwestern	Indoors	No		Yes	No	Yes	No	No	No	No	No	No	No	No	No	No	No	No	No	No
1248	3 months	Female	Small	BCN	Northwestern	Indoors	No		No	No	No	No	No	No	No	No	No	No	No	No	No	No	No	No	No
1249	4 years	Male	Large	BCN	Northwestern	Outdoors	No		Yes	Yes	Yes	No	No	No	No	No	No	No	No	No	No	No	No	No	No
1250	4 years	Female	Large	BCN	Northwestern	Indoors	No		Yes	Yes	Yes	No	No	No	No	No	No	No	No	No	No	No	No	No	No
1251	2 years	Female	No data	BCN	Northwestern	Outdoors	No		Yes	No	No	No	No	Yes	No	No	No	No	No	No	No	No	No	No	No
1252	5 years	Male	Large	BCN	Northwestern	Indoors	No		Yes	No	Yes	No	No	No	No	No	No	No	No	No	No	No	No	No	No
1253	3 years	Female	Large	BCN	Northwestern	No data	No		No data	Yes	No	No	No	No	No	No	No	No	No	No	No	No	No	No	No
1254	2 years	Male	Small	BCN	Northwestern	Indoors	No		Yes	No	No	No	No	No	No	No	No	No	No	No	No	No	No	No	No
1255	3 years	Female	Large	BCN	Northwestern	No data	No		Yes	Yes	No	No	No	No	No	No	No	No	No	No	No	No	No	No	No
1256	3 years	Female	Small	BCN	Northwestern	Outdoors	Yes	San Diego, CA	Yes	No	No	No	No	No	No	No	No	No	No	No	No	No	No	No	No
1257	5 years	Male	Large	Coahuila	Northeastern	Outdoors	Yes	Texas, USA	Yes	No data	No	No	No	No	No	No	Yes	No	No	No	No	No	No	No	No
1258	3 years	Male	No data	Coahuila	Northeastern	Outdoors	No		Yes	No	No	No	No	No	Yes	No	No	No	No	No	No	No	No	No	No
1259	2 years	Female	Large	Coahuila	Northeastern	Outdoors	No		Yes	Yes	No	Yes	No	No	No	No	No	No	No	No	No	No	No	No	No
1260	2 years	Male	Large	Coahuila	Northeastern	Outdoors	No		Yes	No	No	No	No	No	No	No	No	No	No	No	No	No	No	No	No
1261	3 years	Male	Medium	Coahuila	Northeastern	Outdoors	No		Yes	No	Yes	No	No	No	No	No	No	No	No	No	No	No	No	No	No
1262	2 years	Male	Large	Coahuila	Northeastern	Outdoors	No		Yes	No	No	No	No	No	No	No	No	No	No	No	No	No	No	No	No
1263	4 years	Male	Large	Coahuila	Northeastern	Outdoors	No		Yes	No	No	Yes	No	No	No	No	No	No	No	No	No	No	No	No	No
1264	4 years	Female	Medium	Coahuila	Northeastern	Outdoors	No		Yes	Yes	No	Yes	No	No	No	No	No	No	No	No	No	No	No	No	No
1265	6 years	Male	Large	Coahuila	Northeastern	Outdoors	No		Yes	No	Yes	No	No	No	No	No	No	No	No	No	No	No	No	No	No
1266	5 years	Male	Small	Coahuila	Northeastern	Outdoors	No		Yes	Yes	Yes	No	No	No	No	No	No	No	No	No	No	No	No	No	No
1267	3 years	Male	Medium	Coahuila	Northeastern	Outdoors	No		Yes	Yes	No	No	No	No	No	No	No	No	No	No	No	No	No	No	No
1268	5 years	Male	Large	Coahuila	Northeastern	Outdoors	No		Yes	No data	No	Yes	No	No	No	No	No	No	No	No	No	No	No	No	No
1269	3 years	Male	Small	Coahuila	Northeastern	Indoors	Yes	Texas, USA	Yes	Yes	No	No	No	Yes	No	No	No	No	No	No	No	No	No	No	No
1270	4 years	Male	Large	Coahuila	Northeastern	Outdoors	Yes	Texas, USA	Yes	Yes	Yes	No	No	No	No	No	No	No	No	No	No	No	No	No	No
1271	6 years	Female	Small	Coahuila	Northeastern	Outdoors	No		Yes	No	No	No	No	Yes	No	No	No	No	No	No	No	No	No	No	No
1272	3 years	Male	No data	Jalisco	Western	Outdoors	No		Yes	Yes	No	No	No	No	No	No	No	No	No	No	No	No	No	No	No
1273	3 years	Male	Large	Jalisco	Western	Outdoors	Yes	Jalisco	No	No	No	No	No	No	No	No	No	No	No	No	No	No	No	No	No
1274	2 years	Male	No data	Jalisco	Western	No data	No		Yes	Yes	No	No	No	No	No	No	No	No	No	No	No	No	No	No	No
1275	10 years	Male	Small	Jalisco	Western	Outdoors	No		Yes	Yes	Yes	No	No	No	No	No	No	No	No	No	No	No	No	No	No
1276	3 years	Male	Large	Jalisco	Western	Indoors	Yes	Jalisco, Zacatecas	Yes	No	No	No	No	Yes	No	No	No	No	No	No	No	No	No	No	No
1277	5 years	Female	Large	Jalisco	Western	No data	No		Yes	Yes	No	No	No	No	No	No	Yes	No	No	No	No	No	No	No	No
1278	3 years	Male	No data	Veracruz	Eastern	Outdoors	No		Yes	Yes	No	No	No	No	No	No	No	No	No	No	No	No	No	No	No
1279	5 years	Male	No data	Veracruz	Eastern	Outdoors	No		Yes	Yes	No	No	No	No	No	No	No	No	Yes	No	No	No	No	No	No
1280	1 year	Male	Small	Veracruz	Eastern	Indoors	Yes	Veracruz	Yes	Yes	Yes	No	No	No	No	No	No	No	No	No	No	No	No	No	No
1281	5 years	Female	No data	Veracruz	Eastern	Indoors	No		Yes	Yes	Yes	No	No	No	No	No	No	No	No	No	No	No	No	No	No
1282	7 years	Female	Small	Veracruz	Eastern	Indoors	No		Yes	Yes	No	Yes	No	No	No	No	No	No	No	No	No	No	No	No	No
1283	2 years	Female	Small	Veracruz	Eastern	Indoors	No		Yes	No	No	No	No	No	No	No	No	No	No	No	No	No	No	No	No
1284	3 years	Female	Small	Veracruz	Eastern	Indoors	No		Yes	No	No	No	No	Yes	No	No	No	No	No	No	No	No	No	No	No
1285	2 years	Male	Small	Veracruz	Eastern	Indoors	No		Yes	No	No	No	No	No	No	No	No	No	No	No	No	No	No	No	No
1286	2 years	Male	Large	Veracruz	Eastern	Outdoors	No		Yes	Yes	Yes	No	No	No	No	No	No	No	No	No	No	No	No	No	No
1287	1 year	Male	No data	Veracruz	Eastern	Outdoors	No		Yes	Yes	No	No	No	Yes	No	No	No	No	No	No	No	No	No	No	No
1288	3 years	Male	Small	Chihuahua	Northwestern	Outdoors	Yes	Chihuahua	Yes	Yes	No	No	No	No	No	No	No	No	No	No	No	No	No	No	No
1289	10 years	Female	Medium	Chihuahua	Northwestern	Outdoors	Yes	Chihuahua	Yes	Yes	No	No	No	No	No	No	No	No	No	No	No	No	No	No	No
1290	1 year	Female	Large	Chihuahua	Northwestern	Outdoors	No		Yes	No	Yes	No	No	No	No	No	No	No	No	No	No	No	No	No	No
1291	7 years	Male	No data	Chihuahua	Northwestern	Outdoors	Yes	Chihuahua	Yes	Yes	Yes	No	No	No	No	No	No	No	No	No	No	No	No	No	No
1292	7 years	Male	No data	Chihuahua	Northwestern	Outdoors	No		Yes	Yes	Yes	No	No	No	No	No	No	No	No	No	No	No	No	No	No
1293	3 years	Male	Small	Chihuahua	Northwestern	Indoors	Yes	Chihuahua	No data	Yes	No	No	No	No	No	No	No	No	No	No	No	No	No	No	No
1294	10 years	Female	No data	Chihuahua	Northwestern	Outdoors	No		Yes	Yes	No	No	No	No	No	No	Yes	No	No	No	No	No	No	No	No
1295	6 years	Male	Large	Chihuahua	Northwestern	Outdoors	No		Yes	Yes	Yes	No	No	No	No	No	No	No	No	No	No	No	No	No	No
1296	7 years	Female	Small	Chihuahua	Northwestern	Outdoors	No		Yes	Yes	Yes	No	No	No	No	No	No	No	No	No	No	No	No	No	No
1297	2 years	Male	Small	Chihuahua	Northwestern	Outdoors	No		Yes	No	No	No	No	No	No	No	No	No	No	No	No	No	No	No	No
1298	6 years	Female	Large	Chihuahua	Northwestern	Outdoors	Yes	Chihuahua	Yes	Yes	No	No	No	No	No	No	No	No	No	No	No	No	No	No	No
1299	9 years	Female	Small	Chihuahua	Northwestern	Indoors	No		No data	Yes	No	No	No	No	No	No	No	No	No	No	No	No	No	No	No
1300	11 years	Male	Medium	Chihuahua	Northwestern	Outdoors	Yes	Chihuahua	Yes	Yes	Yes	No	No	No	No	No	No	No	No	No	No	No	No	No	No
1301	3 years	Male	Large	Chihuahua	Northwestern	Outdoors	Yes	Chihuahua	Yes	Yes	No	No	No	No	No	No	Yes	No	No	No	No	No	No	No	No
1302	10 years	Male	Medium	Chihuahua	Northwestern	Outdoors	No		Yes	Yes	No	No	No	No	No	No	Yes	No	No	No	No	No	No	No	No
1303	12 years	Female	Small	Chihuahua	Northwestern	Indoors	Yes	Chihuahua	No data	Yes	Yes	No	No	No	No	No	No	No	No	No	No	No	No	No	No
1304	8 years	Female	Small	Chihuahua	Northwestern	Indoors	Yes	Chihuahua	Yes	No	Yes	No	No	No	No	No	No	No	No	No	No	No	No	No	No
1305	2 years	Female	Small	Chihuahua	Northwestern	Outdoors	Yes	Chihuahua	No data	Yes	Yes	No	No	No	No	No	No	No	No	No	No	No	No	No	No
1306	7 months	Male	Medium	Chihuahua	Northwestern	Outdoors	Yes	Chihuahua	No	No	No	No	No	No	No	No	No	No	No	No	No	No	No	No	No
1307	1 year	Male	Large	Chihuahua	Northwestern	Outdoors	Yes	Chihuahua	No data	Yes	Yes	No	No	No	No	No	No	No	No	No	No	No	No	No	No
1308	5 years	Female	Small	Chihuahua	Northwestern	Indoors	Yes	Chihuahua	No data	Yes	Yes	No	No	No	No	No	No	No	No	No	No	No	No	No	No
1309	5 years	Male	Large	Chihuahua	Northwestern	Outdoors	Yes	Chihuahua	Yes	Yes	Yes	No	No	No	No	No	No	No	No	No	No	No	No	No	No
1310	5 years	Male	Large	Chihuahua	Northwestern	Outdoors	Yes	Chihuahua	Yes	Yes	Yes	No	No	No	No	No	No	No	No	No	No	No	No	No	No
1311	7 years	Male	Large	Chihuahua	Northwestern	Outdoors	Yes	Chihuahua	No data	Yes	No	No	No	No	No	No	Yes	No	No	No	No	No	No	No	No
1312	2 years	Male	Small	Chihuahua	Northwestern	Indoors	No		Yes	Yes	Yes	No	No	No	No	No	No	No	No	No	No	No	No	No	No
1313	3 years	Male	No data	Chihuahua	Northwestern	Outdoors	No		Yes	Yes	No	No	No	No	No	No	Yes	No	No	No	No	No	No	No	No
1314	4 years	Male	No data	Chihuahua	Northwestern	Outdoors	No		Yes	Yes	Yes	No	No	No	No	No	No	No	No	No	No	No	No	No	No
1315	10 years	Male	Medium	Chihuahua	Northwestern	Outdoors	No		Yes	Yes	Yes	No	No	No	No	No	No	No	No	No	No	No	No	No	No
1316	4 years	Male	Large	Chihuahua	Northwestern	Outdoors	Yes	Chihuahua	Yes	Yes	Yes	No	No	No	No	No	No	No	No	No	No	No	No	No	No
1317	2 years	Male	Large	Chihuahua	Northwestern	Outdoors	Yes	Chihuahua	No data	Yes	Yes	No	No	No	No	No	No	No	No	No	No	No	No	No	No
1318	7 years	Female	Small	Chihuahua	Northwestern	Indoors	Yes	Chihuahua	No data	Yes	Yes	No	No	No	No	No	No	No	No	No	No	No	No	No	No
1319	6 years	Male	Medium	Chihuahua	Northwestern	Outdoors	Yes	Chihuahua	Yes	Yes	Yes	No	No	No	No	No	No	No	No	No	No	No	No	No	No
1320	9 years	Male	No data	Chihuahua	Northwestern	Indoors	Yes	Chihuahua	No data	Yes	Yes	No	No	No	No	No	No	No	No	No	No	No	No	No	No
1321	7 years	Male	No data	Chihuahua	Northwestern	Outdoors	Yes	Chihuahua	No data	Yes	No	No	No	No	No	No	No	No	No	No	No	No	No	No	No
1322	10 years	Male	Large	Chihuahua	Northwestern	Outdoors	Yes	Chihuahua	Yes	Yes	Yes	No	No	No	No	No	No	No	No	No	No	No	No	No	No
1323	14 years	Male	Small	Chihuahua	Northwestern	Indoors	Yes	Chihuahua	Yes	Yes	Yes	No	No	No	No	No	No	No	No	No	No	No	No	No	No
1324	4 years	Male	Small	Chihuahua	Northwestern	Indoors	Yes	Chihuahua	No	No	Yes	No	No	No	No	No	No	No	No	No	No	No	No	No	No
1325	7 years	Male	Medium	Chihuahua	Northwestern	Outdoors	Yes	Chihuahua	Yes	Yes	Yes	No	No	No	No	No	No	No	No	No	No	No	No	No	No
1326	6 years	Female	Small	Chihuahua	Northwestern	Outdoors	Yes	Chihuahua	Yes	Yes	No	No	No	No	No	No	No	No	No	No	No	No	No	No	No
1327	8 years	Female	Small	Chihuahua	Northwestern	Outdoors	No		Yes	No	No	No	No	No	No	No	No	No	No	No	No	No	No	No	No
1328	10 years	Male	Large	Chihuahua	Northwestern	Outdoors	No		Yes	No	No	No	No	No	No	No	No	No	No	No	No	No	No	No	No
1329	4 years	Female	Medium	Chihuahua	Northwestern	Outdoors	No		Yes	Yes	Yes	No	No	No	No	No	No	No	No	No	No	No	No	No	No
1330	10 years	Male	Medium	Chihuahua	Northwestern	Outdoors	No		Yes	Yes	No	No	No	No	No	No	No	No	No	No	No	No	No	No	No
1331	9 years	Male	Small	Chihuahua	Northwestern	Outdoors	No		Yes	No	No	No	No	No	No	No	Yes	No	No	No	No	No	No	No	No
1332	2 years	Male	Small	Chihuahua	Northwestern	Indoors	No		Yes	No	No	No	No	No	No	No	No	No	No	No	No	No	No	No	No
1333	9 years	Female	No data	Chihuahua	Northwestern	Outdoors	No		No	No	No	No	No	No	No	No	No	No	No	No	No	No	No	No	No
1334	9 years	Female	Large	Chihuahua	Northwestern	Outdoors	No		Yes	No	No	No	No	No	No	No	No	No	No	No	No	No	No	No	No
1335	5 years	Female	Large	Chihuahua	Northwestern	Outdoors	No		Yes	No	No	No	No	No	No	No	No	No	No	No	No	No	No	No	No
1336	8 years	Female	Small	Chihuahua	Northwestern	Indoors	No		Yes	No	No	No	No	No	No	No	No	No	No	No	No	No	No	No	No
1337	9 years	Male	Medium	Chihuahua	Northwestern	Outdoors	No		Yes	Yes	No	No	No	No	No	No	Yes	No	No	No	No	No	No	No	No
1338	11 years	Male	Small	Chihuahua	Northwestern	Indoors	No		No	Yes	No	No	No	No	No	No	No	No	No	No	No	No	No	No	No
1339	13 years	Male	No data	Chihuahua	Northwestern	Outdoors	No		Yes	Yes	Yes	No	No	No	No	No	No	No	No	No	No	No	No	No	No
1340	2 years	Male	No data	Chihuahua	Northwestern	Outdoors	No		Yes	Yes	No	No	No	No	No	No	No	No	No	No	No	No	No	No	No
1341	3 years	Female	Small	Chihuahua	Northwestern	Outdoors	No		No	No	No	No	No	No	No	No	No	No	No	No	No	No	No	No	No
1342	2 years	Female	No data	Chihuahua	Northwestern	Outdoors	No		Yes	No	No	No	No	No	No	No	No	No	No	No	No	No	No	No	No
1343	2 years	Female	Small	Chihuahua	Northwestern	Outdoors	No		Yes	No	No	No	No	No	No	No	No	No	No	No	No	No	No	No	No
1344	3 years	Male	Small	Chihuahua	Northwestern	Indoors	No		No	No	No	No	No	No	No	No	No	No	No	No	No	No	No	No	No
1345	3 years	Female	No data	Chihuahua	Northwestern	Outdoors	No		Yes	Yes	Yes	No	No	No	No	No	No	No	No	No	No	No	No	No	No
1346	7 years	Female	Large	Chihuahua	Northwestern	Indoors	No		Yes	Yes	Yes	No	No	No	No	No	No	No	No	No	No	No	No	No	No
1347	5 years	Female	Small	Chihuahua	Northwestern	Outdoors	No		Yes	No	No	No	No	No	No	No	No	No	No	No	No	No	No	No	No
1348	5 years	Female	No data	Chihuahua	Northwestern	Outdoors	No		Yes	Yes	Yes	No	No	No	No	No	No	No	No	No	No	No	No	No	No
1349	5 years	Female	No data	Chihuahua	Northwestern	Outdoors	No		No	Yes	Yes	No	No	No	No	No	No	No	No	No	No	No	No	No	No
1350	11 years	Male	No data	Chihuahua	Northwestern	Outdoors	No		Yes	Yes	No	No	No	No	No	No	Yes	No	No	No	No	No	No	No	No
1351	7 years	Male	Small	Chihuahua	Northwestern	Outdoors	No		Yes	Yes	Yes	No	No	No	No	No	No	No	No	No	No	No	No	No	No
1352	3 years	Male	Small	Chihuahua	Northwestern	Indoors	No		Yes	No	No	No	No	No	No	No	No	No	No	No	No	No	No	No	No
1353	10 years	Female	No data	Chihuahua	Northwestern	Indoors	No		Yes	No	No	No	No	No	No	No	Yes	No	No	No	No	No	No	No	No
1354	2 years	Male	No data	Chihuahua	Northwestern	Outdoors	No		Yes	Yes	Yes	No	No	No	No	No	No	No	No	No	No	No	No	No	No
1355	3 years	Male	Small	Chihuahua	Northwestern	Outdoors	No		Yes	Yes	Yes	No	No	No	No	No	No	No	No	No	No	No	No	No	No
1356	3 years	Male	No data	Guerrero	Southwestern	Outdoors	No		Yes	No	No	No	No	No	No	No	No	No	No	No	No	No	No	No	No
1357	9 years	Female	Small	Guerrero	Southwestern	Indoors	No		Yes	No data	No	No	No	No	No	No	No	No	No	No	No	No	No	No	No
1358	7 years	Male	Large	Guerrero	Southwestern	Outdoors	No		Yes	No data	No	No	No	No	No	No	No	No	No	No	No	No	No	No	No
1359	4 years	Male	Medium	Guerrero	Southwestern	Outdoors	No		Yes	Yes	Yes	No	No	No	No	No	No	No	No	No	No	No	No	No	No
1360	3 years	Female	Small	Guerrero	Southwestern	Indoors	No		Yes	No data	Yes	No	No	No	No	No	No	No	No	No	No	No	No	No	No
1361	4 years	Male	Small	Guerrero	Southwestern	Indoors	No		Yes	No data	Yes	No	No	No	No	No	No	No	No	No	No	No	No	No	No
1362	5 years	Female	Small	Guerrero	Southwestern	Outdoors	No		Yes	No	No	No	No	No	No	No	No	No	No	No	No	No	No	No	No
1363	3 years	Female	Small	Guerrero	Southwestern	Outdoors	No		Yes	Yes	No	No	No	No	No	No	Yes	No	No	No	No	No	No	No	No
1364	4 years	Male	Large	Guerrero	Southwestern	Outdoors	No		Yes	No	No	No	No	No	No	No	No	No	No	No	No	No	No	No	No
1365	3 years	Female	No data	Guerrero	Southwestern	Outdoors	No		Yes	No	No	No	No	No	No	No	No	No	No	No	No	No	No	No	No
1366	6 years	Female	No data	Guerrero	Southwestern	Outdoors	No		Yes	Yes	Yes	No	No	No	No	No	No	No	No	No	No	No	No	No	No
1367	2 years	Female	No data	Guerrero	Southwestern	Outdoors	No		Yes	Yes	No	No	No	No	No	No	No	No	No	No	No	No	No	No	No
1368	2 years	Male	Large	Guerrero	Southwestern	Outdoors	No		Yes	Yes	No	No	No	No	No	No	Yes	No	No	No	No	No	No	No	No
1369	7 years	Male	Large	Guerrero	Southwestern	Outdoors	No		Yes	Yes	No	No	No	No	No	No	Yes	No	No	No	No	No	No	No	No
1370	3 years	Male	Large	Guerrero	Southwestern	Outdoors	No		Yes	Yes	No	No	No	No	No	No	Yes	No	No	No	No	No	No	No	No
1371	6 years	Female	Large	Guerrero	Southwestern	Outdoors	No		Yes	Yes	No	No	No	No	No	No	No	No	No	No	No	No	No	No	No
1372	2 years	Male	Medium	Guerrero	Southwestern	Indoors	No		Yes	Yes	Yes	No	No	No	No	No	No	No	No	No	No	No	No	No	No
1373	4 years	Female	Medium	Guerrero	Southwestern	No data	No		Yes	Yes	No	No	No	No	No	No	No	No	No	No	No	No	No	No	No
1374	2 years	Female	Large	Guerrero	Southwestern	Outdoors	No		Yes	Yes	No	No	No	Yes	No	No	No	No	No	No	No	No	No	No	No
1375	10 years	Female	No data	Guerrero	Southwestern	Outdoors	No		No	Yes	Yes	No	No	No	No	No	No	No	No	No	No	No	No	No	No
1376	10 years	Male	No data	Guerrero	Southwestern	Outdoors	No		Yes	No data	Yes	No	No	No	No	No	No	No	No	No	No	No	No	No	No
1377	3 years	Male	Medium	Guerrero	Southwestern	Outdoors	No		Yes	No	No	No	No	No	No	No	No	No	No	No	No	No	No	No	No
1378	4 years	No data	No data	Guerrero	Southwestern	Outdoors	No		Yes	No	No	No	No	No	No	No	No	No	No	No	No	No	No	No	No
1379	2 years	Female	Small	Guerrero	Southwestern	No data	No		Yes	No	Yes	No	No	No	No	No	No	No	No	No	No	No	No	No	No
1380	11 years	Female	Small	Guerrero	Southwestern	Outdoors	No		Yes	Yes	Yes	No	No	No	No	No	No	No	No	No	No	No	No	No	No
1381	10 years	Female	Small	Guerrero	Southwestern	No data	No		Yes	No	Yes	No	No	No	No	No	No	No	No	No	No	No	No	No	No
1382	3 years	Male	Small	Guerrero	Southwestern	Outdoors	No		Yes	No	No	No	No	No	No	No	No	No	No	No	No	No	No	No	No
1383	3 years	Male	Small	Guerrero	Southwestern	Outdoors	No		Yes	No	No	No	No	No	No	No	No	No	No	No	No	No	No	No	No
1384	5 years	Male	Small	Guerrero	Southwestern	Outdoors	No		Yes	No	Yes	No	No	No	No	No	No	No	No	No	No	No	No	No	No
1385	4 years	Female	Small	Guerrero	Southwestern	Outdoors	No		Yes	No	No	No	No	No	No	No	No	No	No	No	No	No	No	No	No
1386	8 years	Male	Medium	Guerrero	Southwestern	Outdoors	No		Yes	No	Yes	No	No	No	No	No	No	No	No	No	No	No	No	No	No
1387	4 years	Male	Small	Guerrero	Southwestern	No data	No		Yes	No	No	No	No	No	No	No	No	No	No	No	No	No	No	No	No
1388	3 years	Male	Small	Guerrero	Southwestern	No data	No		Yes	No	No	No	No	No	No	No	No	No	No	No	No	No	No	No	No
1389	4 years	Male	Small	Guerrero	Southwestern	Indoors	Yes	Guerrero, Michoacán, Jalisco	No	No	No	No	No	No	No	No	No	No	No	No	No	No	No	No	No
1390	14 years	Female	Small	Guerrero	Southwestern	Indoors	No		Yes	No	No	No	No	No	No	No	No	No	No	No	No	No	No	No	No
1391	9 years	Female	Small	Guerrero	Southwestern	Indoors	Yes	Guerrero	Yes	Yes	No	No	No	No	No	No	No	No	No	No	No	No	No	No	No
1392	2 years	Female	Large	Guerrero	Southwestern	Outdoors	No data		Yes	No	No	No	No	No	No	No	No	No	No	No	No	No	No	No	No
1393	9 years	Male	No data	Guerrero	Southwestern	No data	No		No data	No	Yes	No	No	No	No	No	No	No	No	No	No	No	No	No	No
1394	7 years	Male	Small	Guerrero	Southwestern	Outdoors	No		Yes	Yes	No	No	No	No	No	No	No	No	No	No	No	No	No	No	No
1395	11 years	Male	No data	Guerrero	Southwestern	Outdoors	No		No	No	Yes	No	No	No	No	No	No	No	No	No	No	No	No	No	No
1396	3 years	No data	No data	Guerrero	Southwestern	No data	No		No data	No	No	No	No	No	No	No	Yes	No	No	No	No	No	No	No	No
1397	12 years	Female	No data	Guerrero	Southwestern	No data	No		Yes	No data	No	No	No	No	No	No	Yes	No	No	No	No	No	No	No	No
1398	3 years	Male	Large	Guerrero	Southwestern	Outdoors	No		Yes	No	Yes	No	No	No	No	No	No	No	No	No	No	No	No	No	No
1399	2 years	Male	No data	Guerrero	Southwestern	Outdoors	No		Yes	No	No	No	No	No	No	No	Yes	No	No	No	No	No	No	No	No
1400	2 years	Male	No data	Guerrero	Southwestern	Outdoors	No		Yes	No	Yes	No	No	No	No	No	No	No	No	No	No	No	No	No	No
1401	2 years	Female	Large	Guerrero	Southwestern	Outdoors	No		Yes	No	No	No	No	No	No	No	No	No	No	No	No	No	No	No	No
1402	8 years	Female	Small	Guerrero	Southwestern	Outdoors	No		Yes	No	No	No	No	No	No	No	No	No	No	No	No	No	No	No	No
1403	3 years	Male	Small	Guerrero	Southwestern	Indoors	No		No	No	Yes	No	No	No	No	No	No	No	No	No	No	No	No	No	No
1404	1 year	Female	Small	Guerrero	Southwestern	Indoors	No		Yes	Yes	No	No	No	No	No	No	Yes	No	No	No	No	No	No	No	No
1405	8 years	No data	No data	Guerrero	Southwestern	Outdoors	No		Yes	Yes	No	No	No	No	No	No	No	No	No	No	No	No	No	No	No
1406	2 years	Male	Small	Guerrero	Southwestern	Outdoors	No		No data	Yes	No	No	No	Yes	No	No	No	No	No	No	No	No	No	No	No
1407	3 years	Male	Small	Guerrero	Southwestern	Indoors	No		Yes	No	No	No	No	No	No	No	No	No	No	No	No	No	No	No	No
1408	2 years	Male	No data	Guerrero	Southwestern	Outdoors	No		Yes	Yes	No	No	No	No	No	No	Yes	No	No	No	No	No	No	No	No
1409	2 years	No data	Large	Guerrero	Southwestern	No data	No		Yes	Yes	Yes	No	No	No	No	No	No	No	No	No	No	No	No	No	No
1410	4 years	Male	Small	Guerrero	Southwestern	Indoors	No		Yes	Yes	Yes	No	No	No	No	No	No	No	No	No	No	No	No	No	No
1411	12 years	Female	No data	Guerrero	Southwestern	No data	No		Yes	No	No	No	No	No	No	No	No	No	No	No	No	No	No	No	No
1412	10 years	Female	Small	Guerrero	Southwestern	Indoors	No		Yes	No	No	No	No	No	No	No	No	No	No	No	No	No	No	No	No
1413	3 years	Female	No data	Guerrero	Southwestern	Outdoors	No		Yes	Yes	No	No	No	No	No	No	No	No	No	No	No	No	No	No	No
1414	4 years	Male	Large	Guerrero	Southwestern	Outdoors	No		Yes	No	Yes	No	No	No	No	No	No	No	No	No	No	No	No	No	No
1415	5 years	No data	No data	Guerrero	Southwestern	Outdoors	No		Yes	No	No	No	No	No	No	No	No	No	No	No	No	No	No	No	No
1416	No data	Female	Small	Guerrero	Southwestern	No data	No		No data	No	Yes	No	No	No	No	No	No	No	No	No	No	No	No	No	No
1417	2 years	Male	Large	Guerrero	Southwestern	Outdoors	No		Yes	No	No	No	No	No	No	No	No	No	No	No	No	No	No	No	No
1418	10 years	Female	Small	Morelos	Southcentral	Outdoors	No		No	Yes	No	No	No	No	No	No	No	No	No	No	No	No	No	No	No
1419	3 years	Male	Medium	Morelos	Southcentral	Outdoors	No		Yes	No	No	No	No	No	No	No	No	No	No	No	No	No	No	No	No
1420	4 years	Female	Small	Morelos	Southcentral	Outdoors	No		Yes	Yes	No	No	No	No	No	No	No	No	No	No	No	No	No	No	No
1421	6 years	Female	Small	Morelos	Southcentral	Indoors	No		No	No	No	No	No	No	No	No	No	No	No	No	No	No	No	No	No
1422	6 years	Female	Small	Morelos	Southcentral	Indoors	No		Yes	No	No	No	No	No	No	No	No	No	No	No	No	No	No	No	No
1423	11 years	Male	Small	Morelos	Southcentral	Indoors	No		Yes	No	Yes	No	No	No	No	No	No	No	No	No	No	No	No	No	No
1424	8 years	Female	Small	Morelos	Southcentral	Indoors	No		Yes	No	No	No	No	No	No	No	No	No	No	No	No	No	No	No	No
1425	6 years	Male	Small	Morelos	Southcentral	Indoors	No		Yes	No	No	No	No	No	No	No	No	No	No	No	No	No	No	No	No
1426	8 years	Male	Large	Morelos	Southcentral	Outdoors	No		Yes	No	No	No	No	No	No	No	No	No	No	No	No	No	No	No	No
1427	6 years	Female	Large	Morelos	Southcentral	Outdoors	No		Yes	Yes	No	No	No	No	No	No	No	No	No	No	No	No	No	No	No
1428	2 years	Female	Medium	Morelos	Southcentral	Outdoors	No		Yes	No	No	No	No	No	No	No	No	No	No	No	No	No	No	No	No
1429	5 years	Male	Small	Morelos	Southcentral	Outdoors	No		Yes	No	No	No	No	No	No	No	No	No	No	No	No	No	No	No	No
1430	10 years	Female	Small	Morelos	Southcentral	Outdoors	No		Yes	No	Yes	No	No	No	No	No	No	No	No	No	No	No	No	No	No
1431	13 years	Male	Medium	Morelos	Southcentral	Outdoors	No		Yes	Yes	No	No	No	No	No	No	No	No	No	No	No	No	No	No	No
1432	2 years	Male	Small	Morelos	Southcentral	Indoors	No		Yes	Yes	Yes	No	No	No	No	No	No	No	No	No	No	No	No	No	No
1433	7 years	Female	Medium	Morelos	Southcentral	Outdoors	No		Yes	Yes	No	No	No	No	No	No	No	No	No	No	No	No	No	No	No
1434	3 years	Female	Small	Morelos	Southcentral	Indoors	No		Yes	Yes	No	No	No	No	No	No	No	No	No	No	No	No	No	No	No
1435	8 years	Male	Small	Morelos	Southcentral	Indoors	No		Yes	Yes	No	No	No	No	No	No	No	No	No	No	No	No	No	No	No
1436	4 years	Female	Large	Morelos	Southcentral	Outdoors	No		Yes	Yes	No	No	No	No	No	No	No	No	No	No	No	No	No	No	No
1437	9 years	Male	Small	Morelos	Southcentral	Outdoors	No		Yes	Yes	No	No	No	No	No	No	No	No	No	No	No	No	No	No	No
1438	4 years	Male	Small	Morelos	Southcentral	Outdoors	No		Yes	Yes	No	No	No	No	No	No	No	No	No	No	No	No	No	No	No
1439	7 years	Female	Small	Morelos	Southcentral	Indoors	No		Yes	Yes	No	No	No	No	No	No	No	No	No	No	No	No	No	No	No
1440	4 years	Male	Large	Morelos	Southcentral	Outdoors	No		Yes	No	No	No	No	No	No	No	No	No	No	No	No	No	No	No	No
1441	9 years	Male	Medium	Morelos	Southcentral	Outdoors	No		Yes	Yes	No	No	No	Yes	No	No	No	No	No	No	No	No	No	No	No
1442	6 years	Female	Large	Morelos	Southcentral	Outdoors	No		Yes	No	No	No	No	No	No	No	No	No	No	No	No	No	No	No	No
1443	5 years	Male	Medium	Morelos	Southcentral	Outdoors	No		Yes	Yes	No	No	No	No	No	No	No	No	No	No	No	No	No	No	No
1444	10 years	Male	Large	Morelos	Southcentral	Outdoors	No		Yes	Yes	No	No	No	No	No	No	No	No	No	No	No	No	No	No	No
1445	4 years	Female	Small	Morelos	Southcentral	No data	No		Yes	Yes	No	No	No	No	No	No	No	No	No	No	No	No	No	No	No
1446	13 years	Male	Large	Sonora	Northwestern	Outdoors	No		Yes	Yes	Yes	No	No	No	No	No	No	No	No	No	No	No	No	No	No
1447	1 year	Female	Medium	Sonora	Northwestern	Outdoors	No		No	No	No	No	No	No	No	No	No	No	No	No	No	No	No	No	No
1448	No data	Female	Small	Sonora	Northwestern	Outdoors	Yes	Arizona, US	Yes	Yes	Yes	No	No	No	No	No	No	No	No	No	No	No	No	No	No
1449	7 years	Female	Small	Sonora	Northwestern	Indoors	No		Yes	No	No	No	No	No	No	No	No	No	No	No	No	No	No	No	No
1450	3 years	Female	Large	Sonora	Northwestern	Outdoors	No		Yes	No	No	No	No	No	No	No	No	No	No	No	No	No	No	No	No
1451	2 years	Male	Small	Sonora	Northwestern	Outdoors	No		Yes	No	No	No	No	Yes	No	No	No	No	No	No	No	No	No	No	No
1452	8 years	Female	Large	Sonora	Northwestern	Outdoors	No		No data	Yes	Yes	No	No	No	No	No	No	No	No	No	No	No	No	No	No
1453	10 years	Female	Small	Sonora	Northwestern	Outdoors	No		Yes	No	No	No	No	No	No	No	Yes	No	No	No	No	No	No	No	No
1454	5 years	Male	Medium	Sonora	Northwestern	Outdoors	No		Yes	Yes	Yes	No	No	No	No	No	No	No	No	No	No	No	No	No	No
1455	14 years	Female	Medium	Sonora	Northwestern	Outdoors	No		Yes	Yes	No	No	No	No	No	No	No	No	No	No	No	No	No	No	No
1456	12 years	Male	Large	Sonora	Northwestern	Outdoors	No		Yes	No	No	No	No	No	No	No	No	No	No	No	No	No	No	No	No
1457	4 years	Female	Small	Sonora	Northwestern	Outdoors	No		Yes	No	No	No	No	No	No	No	Yes	No	No	No	No	No	No	No	No
1458	8 years	Male	Large	Sonora	Northwestern	Outdoors	No		Yes	Yes	Yes	No	No	No	No	No	No	No	No	No	No	No	No	No	No
1459	7 years	Female	Small	Sonora	Northwestern	Indoors	No		Yes	No	No	No	No	No	No	No	No	No	No	No	No	No	No	No	No
1460	2 years	Male	Medium	Sonora	Northwestern	Outdoors	No		Yes	No	No	No	No	No	No	No	No	No	No	No	No	No	No	No	No
1461	5 years	Male	Small	Sonora	Northwestern	Outdoors	No		No	No	No	No	No	No	No	No	No	No	No	No	No	No	No	No	No
1462	2 years	Female	Large	Sonora	Northwestern	Outdoors	No		No	No	No	No	No	No	No	No	No	No	No	No	No	No	No	No	No
1463	4 years	Male	Large	Sonora	Northwestern	Outdoors	No		No	No	No	No	No	No	No	No	No	No	No	No	No	No	No	No	No
1464	3 years	Male	Small	Sonora	Northwestern	Indoors	No		No	No	No	No	No	No	No	No	No	No	No	No	No	No	No	No	No
1465	3 years	Male	Small	Sonora	Northwestern	Indoors	No		No	No	No	No	No	No	No	No	No	No	No	No	No	No	No	No	No
1466	6 years	Male	Small	Sonora	Northwestern	Outdoors	No		Yes	Yes	No	No	No	Yes	No	No	No	No	No	No	No	No	No	No	No
1467	2 years	Male	Small	Sonora	Northwestern	Outdoors	No		Yes	No	No	No	No	No	No	No	No	No	No	No	No	No	No	No	No
1468	5 years	Male	Medium	Sonora	Northwestern	Outdoors	Yes	USA	Yes	Yes	No	No	No	No	Yes	No	No	No	No	No	No	No	No	No	No
1469	10 years	Female	Small	Sonora	Northwestern	Indoors	No		No data	No	No	No	No	No	No	No	No	No	No	No	No	No	No	No	No
1470	14 years	Male	Medium	Sonora	Northwestern	Indoors	No		Yes	Yes	No	No	No	No	No	No	No	No	No	No	No	No	No	No	No
1471	4 years	Female	Large	BCN	Northwestern	Outdoors	No		Yes	Yes	No	No	No	No	No	No	No	No	No	No	No	No	No	No	No
1472	4 years	Male	Large	BCN	Northwestern	Outdoors	No		No	No	No	No	No	No	No	No	No	No	No	No	No	No	No	No	No
1473	4 years	Male	Large	BCN	Northwestern	Outdoors	No		Yes	No	Yes	No	No	No	No	No	No	No	No	No	No	No	No	No	No
1474	2 years	Male	Large	BCN	Northwestern	Outdoors	No		Yes	No	No	No	No	No	No	No	No	No	No	No	No	No	No	No	No
1475	4 years	Male	Small	BCN	Northwestern	Indoors	No		No	No	No	No	No	No	No	No	No	No	No	No	No	No	No	No	No
1476	2 years	Male	No data	BCN	Northwestern	Outdoors	No		No	No	No	No	No	No	No	No	No	No	No	No	No	No	No	No	No
1477	2 years	Male	Medium	BCN	Northwestern	Outdoors	No		Yes	Yes	Yes	No	No	No	No	No	No	No	No	No	No	No	No	No	No
1478	15 years	Male	No data	BCN	Northwestern	Outdoors	No		Yes	Yes	No	No	No	No	No	No	No	No	No	No	No	No	No	No	No
1479	7 years	Female	Small	BCN	Northwestern	Indoors	No		No	No	No	No	No	No	No	No	No	No	No	No	No	No	No	No	No
1480	4 years	No data	Large	BCN	Northwestern	Outdoors	No		No	No	No	No	No	No	No	No	No	No	No	No	No	No	No	No	No
1481	9 years	Male	Large	BCN	Northwestern	Outdoors	No		Yes	No	Yes	No	No	No	No	No	No	No	No	No	No	No	No	No	No
1482	7 years	Female	Large	BCN	Northwestern	Outdoors	No		Yes	No	No	No	No	No	No	No	No	No	No	No	No	No	No	No	No
1483	2 years	Male	Small	BCN	Northwestern	Outdoors	No		Yes	No	Yes	No	No	No	No	No	No	No	No	No	No	No	No	No	No
1484	12 years	Female	Small	BCN	Northwestern	Outdoors	No		Yes	Yes	No	No	No	No	No	No	No	No	No	No	No	No	No	No	No
1485	8 years	Male	Large	BCN	Northwestern	No data	Yes	Sin Info	No data	No	No	No	No	No	No	No	No	No	No	No	No	No	No	No	No
1486	13 years	Female	Large	BCN	Northwestern	Outdoors	No		Yes	Yes	No	No	No	No	No	No	No	No	No	No	No	No	No	No	No
1487	9 years	Female	No data	BCN	Northwestern	Indoors	No		No	No	No	No	No	No	No	No	No	No	No	No	No	No	No	No	No
1488	2 years	Male	Medium	BCN	Northwestern	Outdoors	No		Yes	No	No	No	No	No	No	No	No	No	No	No	No	No	No	No	No
1489	7 years	Female	Large	BCN	Northwestern	Outdoors	No		Yes	Yes	Yes	No	No	No	No	No	No	No	No	No	No	No	No	No	No
1490	8 years	Male	Large	BCN	Northwestern	Outdoors	No		Yes	Yes	Yes	No	No	No	No	No	No	No	No	No	No	No	No	No	No
1491	4 years	Female	Small	BCN	Northwestern	Indoors	No		Yes	No	No	No	No	No	No	No	No	No	No	No	No	No	No	No	No
1492	14 years	Female	Medium	BCN	Northwestern	Indoors	Yes	BCS	Yes	Yes	No	No	No	Yes	No	No	No	No	No	No	No	No	No	No	No
1493	2 years	Male	Medium	BCN	Northwestern	Outdoors	No		No	No	No	No	No	Yes	No	No	No	No	No	No	No	No	No	No	No
1494	1 year	Male	No data	BCN	Northwestern	Outdoors	No		Yes	Yes	No	No	No	Yes	No	No	No	No	No	No	No	No	No	No	No
1495	1 year	Male	Medium	BCN	Northwestern	Outdoors	No		Yes	Yes	No	No	No	No	No	No	No	No	No	No	No	No	No	No	No
1496	10 years	Male	Large	BCN	Northwestern	Indoors	No		Yes	No	Yes	No	No	No	No	No	No	No	No	No	No	No	No	No	No
1497	3 years	Male	Small	Nuevo León	Northeastern	Outdoors	No		Yes	No	No	No	No	No	No	No	No	No	No	No	No	No	No	No	No
1498	2 years	Male	Small	Nuevo León	Northeastern	Outdoors	No		Yes	No	No	No	No	No	No	No	No	No	No	No	No	No	No	No	No
1499	3 years	Male	Medium	Nuevo León	Northeastern	Outdoors	Yes	Coahuila	Yes	No	Yes	No	No	No	No	No	No	No	No	No	No	No	No	No	No
1500	No data	Female	No data	Nuevo León	Northeastern	Outdoors	No		Yes	No	No	No	No	No	No	No	No	No	No	No	No	No	No	No	No
1501	2 years	Male	Large	Nuevo León	Northeastern	Outdoors	No		Yes	No	No	No	No	No	No	No	No	No	No	No	No	No	No	No	No
1502	6 years	Male	Small	Nuevo León	Northeastern	Outdoors	No		Yes	No	No	No	No	No	No	No	No	No	No	No	No	No	No	No	No
1503	4 years	Female	Small	Nuevo León	Northeastern	Outdoors	Yes	Tamaulipas	Yes	No	No	No	No	No	No	No	No	No	No	No	No	No	No	No	No
1504	4 years	Female	Large	Nuevo León	Northeastern	No data	No		Yes	No	Yes	No	No	No	No	No	No	No	No	No	No	No	No	No	No
1505	3 years	Female	Small	Nuevo León	Northeastern	Outdoors	No		Yes	No	No	No	No	No	No	No	No	No	No	No	No	No	No	No	No
1506	4 years	Male	Large	Nuevo León	Northeastern	Outdoors	Yes	Jalisco	No	No	No	No	No	No	No	No	No	No	No	No	No	No	No	No	No
1507	2 years	Female	Large	Nuevo León	Northeastern	Outdoors	No		No	No	No	No	No	No	No	No	No	No	No	No	No	No	No	No	No
1508	7 years	Male	Small	Nuevo León	Northeastern	Outdoors	Yes	Veracruz	Yes	No	No	No	No	No	No	No	No	No	No	No	No	No	No	No	No
1509	5 years	Female	Small	Nuevo León	Northeastern	Outdoors	No		Yes	No	No	No	No	No	No	No	No	No	No	No	No	No	No	No	No
1510	3 years	Female	Small	Nuevo León	Northeastern	Outdoors	Yes	Tamaulipas	Yes	No	No	No	No	No	No	No	No	No	No	No	No	No	No	No	No
1511	5 years	Male	Small	Nuevo León	Northeastern	Outdoors	No		Yes	No	No	No	No	No	No	No	No	No	No	No	No	No	No	No	No
1512	8 years	Female	Small	Nuevo León	Northeastern	Outdoors	No		Yes	No	No	No	No	No	No	No	No	No	No	No	No	No	No	No	No
1513	4 years	Female	Small	Nuevo León	Northeastern	Outdoors	No		Yes	No	No	No	No	No	No	No	No	No	No	No	No	No	No	No	No
1514	14 years	Male	Small	Nuevo León	Northeastern	Outdoors	No		Yes	Yes	No	No	No	No	Yes	No	No	No	No	No	No	No	No	No	No
1515	5 years	Female	Large	Nuevo León	Northeastern	Outdoors	No		Yes	No	Yes	No	No	No	No	No	No	No	No	No	No	No	No	No	No
1516	2 years	Female	Large	Nuevo León	Northeastern	Outdoors	No		Yes	Yes	Yes	No	No	No	No	No	No	No	No	No	No	No	No	No	No
1517	7 years	Male	Large	Nuevo León	Northeastern	Outdoors	No		Yes	Yes	Yes	No	No	No	No	No	No	No	No	No	No	No	No	No	No
1518	3 years	Female	Small	Nuevo León	Northeastern	Outdoors	No		No	No	No	No	No	No	No	No	No	No	No	No	No	No	No	No	No
1519	6 years	Male	Small	Nuevo León	Northeastern	Outdoors	Yes	Aguascalientes	Yes	No	No	No	No	No	No	No	No	No	No	No	No	No	No	No	No
1520	4 years	Female	Small	Nuevo León	Northeastern	Outdoors	No		No	No	No	No	No	No	No	No	No	No	No	No	No	No	No	No	No
1521	4 years	Male	Small	Nuevo León	Northeastern	Outdoors	No		No	No	No	No	No	No	No	No	No	No	No	No	No	No	No	No	No
1522	7 years	Female	Small	Nuevo León	Northeastern	Outdoors	No		No	No	No	No	No	No	No	No	No	No	No	No	No	No	No	No	No
1523	12 years	Male	Medium	Nuevo León	Northeastern	Outdoors	No		Yes	Yes	Yes	No	No	No	No	No	No	No	No	No	No	No	No	No	No
1524	2 years	Male	Small	Nuevo León	Northeastern	Outdoors	No		No	Yes	No	No	No	No	No	No	No	No	No	No	No	No	No	No	No
1525	6 years	Female	Large	Nuevo León	Northeastern	Outdoors	No		No data	No	No	No	No	No	No	No	No	No	No	No	No	No	No	No	No
1526	2 years	Female	Small	Nuevo León	Northeastern	Indoors	No		No	No	No	No	No	No	No	No	No	No	No	No	No	No	No	No	No
1527	7 years	Female	Small	Coahuila	Northeastern	Outdoors	No		Yes	Yes	Yes	No	No	No	No	No	No	No	No	No	No	No	No	No	No
1528	2 years	Female	Small	Coahuila	Northeastern	Outdoors	No		Yes	Yes	No	No	No	No	No	No	No	No	No	No	No	No	No	No	No
1529	8 years	Male	Large	Coahuila	Northeastern	Outdoors	No		Yes	Yes	No	No	No	No	No	No	No	No	No	No	No	No	No	No	No
1530	5 years	Male	Large	Coahuila	Northeastern	Outdoors	No		Yes	Yes	No	No	No	Yes	No	No	No	No	No	No	No	No	No	No	No
1531	7 years	Female	No data	Coahuila	Northeastern	Outdoors	No		Yes	Yes	No	No	No	No	No	No	No	No	No	No	No	Yes	No	No	No
1532	2 years	Female	Medium	Coahuila	Northeastern	Outdoors	No		Yes	No	No	No	No	No	No	No	No	No	No	No	No	No	No	No	No
1533	2 years	Female	Medium	Coahuila	Northeastern	Outdoors	No		Yes	No	No	No	No	No	No	No	No	No	Yes	No	No	No	No	No	No
1534	No data	Male	No data	Coahuila	Northeastern	Outdoors	No		Yes	Yes	No	No	No	No	No	No	No	No	No	No	No	No	No	No	No
1535	6 months	Male	Medium	Coahuila	Northeastern	Outdoors	No		Yes	Yes	No	No	No	No	Yes	No	No	No	No	No	No	No	No	No	No
1536	No data	Female	Large	Coahuila	Northeastern	Outdoors	No		Yes	Yes	No	No	No	No	No	No	Yes	No	No	No	No	No	No	No	No
1537	3 years	Male	Large	Coahuila	Northeastern	Outdoors	No		Yes	Yes	No	No	No	No	No	No	No	No	No	No	No	No	No	No	No
1538	4 years	Female	Medium	Coahuila	Northeastern	Outdoors	No		Yes	No data	Yes	No	No	No	No	No	No	No	No	No	No	No	No	No	No
1539	7 years	Female	No data	Coahuila	Northeastern	Outdoors	Yes	Saltillo	Yes	No	Yes	No	No	No	No	No	No	No	No	No	No	No	No	No	No
1540	12 years	Male	No data	Coahuila	Northeastern	Outdoors	No		Yes	No	No	No	No	No	No	No	No	No	No	No	No	No	No	No	No
1541	3 years	Female	Large	Coahuila	Northeastern	Outdoors	No		Yes	Yes	No	No	No	No	No	No	Yes	No	No	No	No	No	No	No	No
1542	10 years	Male	Small	Coahuila	Northeastern	Outdoors	No		Yes	Yes	No	Yes	No	No	No	No	No	No	No	No	No	No	No	No	No
1543	4 years	Male	No data	Coahuila	Northeastern	Outdoors	No		Yes	No	No	Yes	No	No	No	No	No	No	No	No	No	No	No	No	No
1544	7 years	Male	Small	Coahuila	Northeastern	Outdoors	No		Yes	Yes	Yes	No	No	No	No	No	No	No	No	No	No	No	No	No	No
1545	7 years	Female	Large	Coahuila	Northeastern	Outdoors	No		Yes	Yes	No	No	No	No	No	No	Yes	No	No	No	No	No	No	No	No
1546	1 year	Male	Large	Coahuila	Northeastern	Outdoors	No		Yes	Yes	No	No	No	No	No	No	No	No	No	No	No	No	No	No	No
1547	5 years	Female	Large	Coahuila	Northeastern	Indoors	Yes	México, Chihuahua, Coahuila	Yes	Yes	No	No	No	No	No	No	No	No	Yes	No	No	No	No	No	No
1548	6 years	Female	Large	Coahuila	Northeastern	Indoors	Yes	Nuevo León	Yes	Yes	No	No	No	No	No	No	Yes	No	No	No	No	No	No	No	No
1549	9 years	Female	Large	Coahuila	Northeastern	Outdoors	Yes	Chihuahua, DF, Coahuila, Durango, Tamaulipas	No	No	No	No	No	No	No	No	No	No	No	No	No	No	No	No	No
1550	8 years	Male	Small	Coahuila	Northeastern	Outdoors	Yes	Nuevo León	Yes	No	No	No	No	No	No	No	No	No	No	No	No	No	No	No	No
1551	6 years	Male	Small	Coahuila	Northeastern	Outdoors	Yes	Nuevo León	Yes	No	No	No	No	No	No	No	No	No	No	No	No	No	No	No	No
1552	3 years	Female	Small	Coahuila	Northeastern	Outdoors	Yes	Nuevo León	Yes	No	No	No	No	No	No	No	No	No	No	No	No	No	No	No	No
1553	6 years	Male	Small	Coahuila	Northeastern	No data	No		Yes	Yes	No	No	No	No	No	No	No	No	No	No	No	No	No	No	No
1554	2 years	Male	Small	Coahuila	Northeastern	Outdoors	No		Yes	Yes	No	No	No	No	No	No	No	No	No	No	No	No	No	No	No
1555	7 years	Female	Small	Coahuila	Northeastern	Outdoors	No		Yes	Yes	No	No	No	No	No	No	Yes	No	No	No	No	No	No	No	No
1556	4 years	Female	Small	Coahuila	Northeastern	Outdoors	No		Yes	No	Yes	No	No	No	No	No	No	No	No	No	No	No	No	No	No
1557	3 years	Male	No data	Coahuila	Northeastern	Outdoors	No		Yes	No	No	No	No	No	Yes	No	No	No	No	No	No	No	No	No	No
1558	2 years	Female	Large	Coahuila	Northeastern	Outdoors	No		Yes	Yes	No	Yes	No	No	No	No	No	No	No	No	No	No	No	No	No
1559	2 years	Male	Large	Coahuila	Northeastern	Outdoors	No		Yes	No	No	No	No	No	No	No	No	No	No	No	No	No	No	No	No
1560	3 years	Male	Medium	Coahuila	Northeastern	Outdoors	No		Yes	No	Yes	No	No	No	No	No	No	No	No	No	No	No	No	No	No
1561	2 years	Male	Large	Coahuila	Northeastern	Outdoors	No		Yes	No	No	No	No	No	No	No	No	No	No	No	No	No	No	No	No
1562	4 years	Male	Large	Coahuila	Northeastern	Outdoors	No		Yes	No	No	Yes	No	No	No	No	No	No	No	No	No	No	No	No	No
1563	4 years	Female	Medium	Coahuila	Northeastern	Outdoors	No		Yes	Yes	No	Yes	No	No	No	No	No	No	No	No	No	No	No	No	No
1564	6 years	Male	Large	Coahuila	Northeastern	Outdoors	No		Yes	No	Yes	No	No	No	No	No	No	No	No	No	No	No	No	No	No
1565	5 years	Male	Small	Coahuila	Northeastern	Outdoors	No		Yes	Yes	Yes	No	No	No	No	No	No	No	No	No	No	No	No	No	No
1566	3 years	Male	Medium	Coahuila	Northeastern	Outdoors	No		Yes	Yes	No	No	No	No	No	No	No	No	No	No	No	No	No	No	No
1567	5 years	Male	Large	Coahuila	Northeastern	Outdoors	No		Yes	No data	No	Yes	No	No	No	No	No	No	No	No	No	No	No	No	No
1568	3 years	Male	Small	Coahuila	Northeastern	Indoors	Yes	Texas	Yes	Yes	No	No	No	Yes	No	No	No	No	No	No	No	No	No	No	No
1569	4 years	Male	Small	Coahuila	Northeastern	Outdoors	Yes	Texas	Yes	Yes	Yes	No	No	No	No	No	No	No	No	No	No	No	No	No	No
1570	6 years	Female	Small	Coahuila	Northeastern	Outdoors	No		Yes	No	No	No	No	Yes	No	No	No	No	No	No	No	No	No	No	No
1571	5 years	Male	Large	Coahuila	Northeastern	Outdoors	Yes	Texas	Yes	No data	No	No	No	No	No	No	Yes	No	No	No	No	No	No	No	No
1572	2 years	Male	Large	Coahuila	Northeastern	Outdoors	No		Yes	Yes	No	No	No	Yes	No	No	No	No	No	No	No	No	No	No	No
1573	9 years	Female	Small	Coahuila	Northeastern	Indoors	No		Yes	No data	No	No	No	Yes	No	No	No	No	No	No	No	No	No	No	No
1574	3 years	Female	Large	Coahuila	Northeastern	Outdoors	No		Yes	Yes	No	No	No	Yes	No	No	No	No	No	No	No	No	No	No	No
1575	5 years	Male	Medium	Coahuila	Northeastern	Outdoors	Yes	Texas	No	Yes	No	Yes	No	No	No	No	No	No	No	No	No	No	No	No	No
1576	4 years	Female	Large	Coahuila	Northeastern	Outdoors	Yes	Texas	Yes	No	No	No	No	No	No	No	No	No	No	No	No	No	No	No	No
1577	6 years	Female	Medium	Coahuila	Northeastern	Outdoors	No		Yes	Yes	No	Yes	No	No	No	No	No	No	No	No	No	No	No	No	No
1578	3 years	Male	Large	Coahuila	Northeastern	Outdoors	No		Yes	Yes	No	Yes	No	No	No	No	No	No	No	No	No	No	No	No	No
1579	6 years	Female	Large	Coahuila	Northeastern	Outdoors	No		No	Yes	No	No	No	No	No	No	No	No	No	No	No	No	No	No	No
1580	6 years	Female	Large	Coahuila	Northeastern	Outdoors	No		Yes	Yes	No	No	No	No	No	No	No	No	No	No	No	No	No	No	No
1581	8 years	Male	Large	Coahuila	Northeastern	Indoors	No		Yes	Yes	No	No	No	No	No	No	No	No	No	No	No	No	No	No	No
1582	5 years	Male	Large	Coahuila	Northeastern	Outdoors	No		Yes	Yes	No	No	No	No	No	No	No	No	No	No	No	Yes	No	No	No
1583	5 years	Female	Small	Nuevo León	Northeastern	Indoors	No		No	No	No	No	No	No	No	No	No	No	No	No	No	No	No	No	No
1584	5 years	Female	Large	Nuevo León	Northeastern	Outdoors	No		No	No	No	No	No	No	No	No	No	No	No	No	No	No	No	No	No
1585	7 months	Female	Medium	Nuevo León	Northeastern	Outdoors	No		No	No	No	No	No	No	No	No	No	No	No	No	No	No	No	No	No
1586	6 years	Male	Large	Nuevo León	Northeastern	Outdoors	No		Yes	No	Yes	No	No	No	No	No	No	No	No	No	No	No	No	No	No
1587	8 years	Female	No data	Nuevo León	Northeastern	Outdoors	No		No	No	Yes	No	No	No	No	No	No	No	No	No	No	No	No	No	No
1588	9 years	Female	Small	Nuevo León	Northeastern	Indoors	No		Yes	No	No	No	No	No	No	No	No	No	No	No	No	No	No	No	No
1589	6 years	Male	Large	Nuevo León	Northeastern	Outdoors	No		Yes	No data	No	No	No	No	No	No	No	No	No	No	No	No	No	No	No
1590	6 years	Male	Small	Nuevo León	Northeastern	No data	No		Yes	No	No	No	No	No	No	No	No	No	No	No	No	No	No	No	No
1591	10 years	Male	Small	Nuevo León	Northeastern	Indoors	No		No	No data	No	No	No	No	No	No	No	No	No	No	No	No	No	No	No
1592	10 years	Male	Large	Nuevo León	Northeastern	Outdoors	No		No	No	No	No	No	No	No	No	No	No	No	No	No	No	No	No	No
1593	8 years	Male	Medium	Nuevo León	Northeastern	Outdoors	No		No	No	No	No	No	No	No	No	No	No	No	No	No	No	No	No	No
1594	1 year	Male	Medium	Nuevo León	Northeastern	Outdoors	No		No	No	No	No	No	No	No	No	No	No	No	No	No	No	No	No	No
1595	11 years	Male	Medium	Nuevo León	Northeastern	Outdoors	No		Yes	Yes	No	No	No	No	No	No	No	No	No	No	No	No	No	No	No
1596	5 years	Female	Small	Nuevo León	Northeastern	Indoors	No		Yes	No	No	No	No	No	No	No	No	No	No	No	No	No	No	No	No
1597	2 years	Male	Large	Nuevo León	Northeastern	Outdoors	No		Yes	No	No	No	No	No	No	No	No	No	No	No	No	No	No	No	No
1598	5 years	Male	Medium	Nuevo León	Northeastern	Outdoors	No		Yes	No	No	No	No	No	No	No	Yes	No	No	No	No	No	No	No	No
1599	7 months	Male	Large	Nuevo León	Northeastern	Outdoors	No		Yes	No	No	No	No	No	No	No	No	No	No	No	No	No	No	No	No
1600	2 years	Male	Large	Nuevo León	Northeastern	Indoors	No		Yes	No	No	No	No	No	No	No	No	No	No	No	No	No	No	No	No
1601	3 years	Male	Large	Nuevo León	Northeastern	Outdoors	No		Yes	No	No	No	No	No	No	No	No	No	No	No	No	No	No	No	No
1602	4 years	Male	Small	Nuevo León	Northeastern	No data	No		Yes	No	No	No	No	No	No	No	No	No	No	No	No	No	No	No	No
1603	3 years	Female	Small	Nuevo León	Northeastern	Outdoors	No		No	No	No	No	No	No	No	No	No	No	No	No	No	No	No	No	No
1604	8 years	Female	Small	Nuevo León	Northeastern	Outdoors	No		No	No	No	No	No	No	No	No	No	No	No	No	No	No	No	No	No
1605	5 years	Male	Small	Nuevo León	Northeastern	Outdoors	No		No	No	No	No	No	No	No	No	No	No	No	No	No	No	No	No	No
1606	4 years	Female	No data	Nuevo León	Northeastern	No data	No		Yes	No	No	No	No	No	No	No	No	No	No	No	No	No	No	No	No
1607	4 years	Male	Large	Nuevo León	Northeastern	Outdoors	Yes	Centro y norte del País	No	No	No	No	No	No	No	No	No	No	No	No	No	No	No	No	No
1608	2 years	Male	Large	Nuevo León	Northeastern	Outdoors	No		Yes	No	No	No	No	No	No	No	No	No	No	No	No	No	No	No	No
1609	4 years	Female	Small	Nuevo León	Northeastern	Indoors	No		No	Yes	No	No	No	No	No	No	No	No	No	No	No	No	No	No	No
1610	1 year	Male	Large	Nuevo León	Northeastern	Outdoors	No		Yes	Yes	Yes	No	No	No	No	No	No	No	No	No	No	No	No	No	No
1611	9 years	Male	Large	Nuevo León	Northeastern	Outdoors	No		Yes	Yes	No	No	No	No	No	No	No	No	No	No	No	No	No	No	No
1612	13 years	Male	Large	Nuevo León	Northeastern	Indoors	No		Yes	Yes	No	No	No	No	No	No	No	No	No	No	No	No	No	No	No
1613	11 years	Female	Small	Nuevo León	Northeastern	Indoors	No		Yes	Yes	No	No	No	No	No	No	No	No	No	No	No	No	No	No	No
1614	10 years	Female	Small	Nuevo León	Northeastern	Indoors	No		Yes	Yes	No	No	No	No	No	No	No	No	No	No	No	No	No	No	No
1615	6 years	Female	No data	Nuevo León	Northeastern	Outdoors	No		Yes	Yes	No	No	No	No	No	No	No	No	No	No	No	No	No	No	No
1616	5 years	Female	Small	Nuevo León	Northeastern	Indoors	No		Yes	Yes	No	No	No	No	No	No	No	No	No	No	No	No	No	No	No
1617	5 years	Female	Small	Nuevo León	Northeastern	Indoors	No		Yes	Yes	No	No	No	No	No	No	No	No	No	No	No	No	No	No	No
1618	No data	Male	No data	Nuevo León	Northeastern	Outdoors	No		Yes	Yes	Yes	No	No	No	No	No	No	No	No	No	No	No	No	No	No
1619	2 years	Male	Large	Nuevo León	Northeastern	Outdoors	Yes	USA	Yes	Yes	No	Yes	No	No	No	No	No	No	No	No	No	No	No	No	No
1620	10 years	Female	Small	Nuevo León	Northeastern	Indoors	No		Yes	Yes	No	No	No	No	No	No	No	No	No	No	No	No	No	No	No
1621	6 years	Male	Small	Nuevo León	Northeastern	Indoors	No		Yes	Yes	No	No	No	No	No	No	No	No	No	No	No	No	No	No	No
1622	4 years	Female	Small	Nuevo León	Northeastern	Outdoors	No		Yes	Yes	No	No	No	No	No	No	No	No	No	No	No	No	No	No	No
1623	13 years	Male	Small	Nuevo León	Northeastern	Indoors	No		Yes	Yes	No	No	No	No	No	No	No	No	No	No	No	No	No	No	No
1624	6 years	Female	Small	Nuevo León	Northeastern	Outdoors	No		Yes	Yes	No	No	No	No	No	No	No	No	No	No	No	No	No	No	No
1625	7 years	Female	Small	Nuevo León	Northeastern	Outdoors	No		Yes	Yes	Yes	No	No	No	No	No	No	No	No	No	No	No	No	No	No
1626	8 years	Male	Small	Nuevo León	Northeastern	Outdoors	No		Yes	Yes	Yes	No	No	No	No	No	No	No	No	No	No	No	No	No	No
1627	4 years	Male	Small	Jalisco	Western	Outdoors	Yes	Jalisco	Yes	Yes	No	No	No	No	No	No	Yes	No	No	No	No	No	No	No	No
1628	8 years	Male	No data	Jalisco	Western	Outdoors	Yes	Jalisco	Yes	Yes	No	No	No	No	No	No	No	No	No	No	No	No	No	No	No
1629	6 months	Female	Small	Jalisco	Western	Indoors	Yes	Jalisco, Nayarit	Yes	Yes	Yes	No	No	No	No	No	No	No	No	No	No	No	No	No	No
1630	4 years	Female	Large	Jalisco	Western	Outdoors	Yes	Jalisco, Colima	Yes	Yes	No	No	No	No	No	No	No	No	No	No	No	No	No	No	No
1631	2 years	Female	No data	Jalisco	Western	Outdoors	Yes	Jalisco	Yes	Yes	No	No	No	No	No	No	Yes	No	No	No	No	No	No	No	No
1632	9 years	Female	Small	Aguascalientes	Northcentral	Indoors	Yes	Cancún, Veracruz, Chiapas, Pto. Vallarta, México	No	No	No	No	No	No	No	No	No	No	No	No	No	No	No	No	No
1633	2 years	Female	Small	Aguascalientes	Northcentral	Indoors	No		No	No	No	No	No	No	No	No	No	No	No	No	No	No	No	No	No
1634	1 year	Female	Large	Aguascalientes	Northcentral	Indoors	No		No	No	No	No	No	No	No	No	No	No	No	No	No	No	No	No	No
1635	5 months	Female	No data	Aguascalientes	Northcentral	Outdoors	No		No	No	No	No	No	No	No	No	No	No	No	No	No	No	No	No	No
1636	4 years	Female	Medium	Aguascalientes	Northcentral	Indoors	No		No	No	No	No	No	No	No	No	No	No	No	No	No	No	No	No	No
1637	11 years	Male	No data	Aguascalientes	Northcentral	Outdoors	No		No	No	No	No	No	No	No	No	No	No	No	No	No	No	No	No	No
1638	2 years	Female	Large	Aguascalientes	Northcentral	Outdoors	No		No	No	No	No	No	No	No	No	No	No	No	No	No	No	No	No	No
1639	6 years	Male	Small	Aguascalientes	Northcentral	Outdoors	No		No	Yes	No	No	No	No	No	No	No	No	No	No	No	No	No	No	No
1640	1 year	Male	No data	Aguascalientes	Northcentral	Outdoors	No		No	Yes	No	No	No	No	No	No	No	No	No	No	No	No	No	No	No
1641	No data	Male	Small	Aguascalientes	Northcentral	No data	Yes	Jalisco, Guadalajara	Yes	No	No	No	No	No	No	No	No	No	No	No	No	No	No	No	No
1642	No data	Male	Small	Aguascalientes	Northcentral	Indoors	No		Yes	No	No	No	No	No	No	No	No	No	No	No	No	No	No	No	No
1643	2 years	Male	Small	Aguascalientes	Northcentral	Outdoors	No		No data	No	No	No	No	No	No	No	No	No	No	No	No	No	No	No	No
1644	12 years	Male	Large	Aguascalientes	Northcentral	Outdoors	No		Yes	Yes	No	No	No	No	No	No	No	No	No	No	No	No	No	No	No
1645	15 years	Male	Small	Aguascalientes	Northcentral	Outdoors	Yes	Jalisco, DF	No	Yes	No	No	No	No	No	No	No	No	No	No	No	No	No	No	No
1646	2 years	Female	Large	Aguascalientes	Northcentral	No data	No		No	No	No	No	No	No	No	No	No	No	No	No	No	No	No	No	No
1647	3 years	Male	No data	Aguascalientes	Northcentral	Indoors	Yes	USA	No	No	No	No	No	No	No	No	No	No	No	No	No	No	No	No	No
1648	3 years	Female	No data	Aguascalientes	Northcentral	Indoors	Yes	USA	No	No	No	No	No	No	No	No	No	No	No	No	No	No	No	No	No
1649	6 years	Female	Small	Aguascalientes	Northcentral	Indoors	No		No	Yes	No	No	No	No	No	No	No	No	No	No	No	No	No	No	No
1650	1 year	Male	No data	Aguascalientes	Northcentral	Outdoors	No		No	No	No	No	No	No	No	No	No	No	No	No	No	No	No	No	No
1651	14 years	Female	No data	Aguascalientes	Northcentral	Indoors	No		No	Yes	No	No	No	No	No	No	No	No	No	No	No	No	No	No	No
1652	3 years	Male	No data	Aguascalientes	Northcentral	Indoors	No		No	No	No	No	No	No	No	No	No	No	No	No	No	No	No	No	No
1653	8 months	Male	Small	Aguascalientes	Northcentral	Indoors	Yes	Puerto Vallarta	No	No	No	No	No	No	No	No	No	No	No	No	No	No	No	No	No
1654	3 months	Male	Large	Aguascalientes	Northcentral	No data	No		No data	Yes	No	No	No	No	No	No	No	No	No	No	No	No	No	No	No
1655	7 years	Female	Small	Aguascalientes	Northcentral	No data	No		No data	No	No	No	No	No	No	No	No	No	No	No	No	No	No	No	No
1656	10 years	Female	Small	Aguascalientes	Northcentral	Indoors	No		No	No	No	No	No	No	No	No	No	No	No	No	No	No	No	No	No
1657	1 year	Female	Large	Aguascalientes	Northcentral	Outdoors	Yes	Monterrey	Yes	No	No	No	No	No	No	No	No	No	No	No	No	No	No	No	No
1658	1 year	Male	Large	Aguascalientes	Northcentral	Outdoors	Yes	Monterrey	Yes	No	No	No	No	No	No	No	No	No	No	No	No	No	No	No	No
1659	3 years	Female	Large	Aguascalientes	Northcentral	Outdoors	Yes	Monterrey	Yes	No	No	No	No	No	No	No	No	No	No	No	No	No	No	No	No
1660	3 years	Male	Medium	Aguascalientes	Northcentral	Indoors	Yes	Baja California (La Paz)	Yes	Yes	Yes	No	No	No	No	No	No	No	No	No	No	No	No	No	No
1661	3 months	Male	Large	Aguascalientes	Northcentral	Indoors	No		No	Yes	No	No	No	No	No	No	No	No	No	No	No	No	No	No	No
1662	8 years	Female	Medium	Jalisco	Western	Outdoors	No		Yes	Yes	No	No	No	No	No	No	Yes	No	No	No	No	No	No	No	No
1663	11 years	Male	Large	Jalisco	Western	Outdoors	No		Yes	Yes	No	No	No	No	No	No	No	No	No	No	No	No	No	No	No
1664	8 years	Male	Medium	Jalisco	Western	Indoors	Yes	Houston, Texas, Manzanillo	Yes	No	No	No	No	No	No	No	Yes	No	No	No	No	No	No	No	No
1665	5 years	Female	Medium	Jalisco	Western	Indoors	No		No data	No	No	No	No	No	No	No	No	No	No	No	No	No	No	No	No
1666	3 years	Female	Small	Jalisco	Western	Indoors	No		No	No	No	No	No	No	No	No	No	No	No	No	No	No	No	No	No
1667	2 years	Male	Small	Nuevo León	Northeastern	Outdoors	No		No data	No	No	No	No	Yes	No	No	No	No	No	No	No	No	No	No	No
1668	2 years	Female	Large	Nuevo León	Northeastern	Outdoors	No		No data	No	No	No	No	No	No	No	No	No	No	No	No	No	No	No	No
1669	7 years	Female	Large	Nuevo León	Northeastern	Outdoors	No		No data	Yes	Yes	No	No	No	No	No	No	No	No	No	No	No	No	No	No
1670	10 years	Male	Large	Nuevo León	Northeastern	Outdoors	No		Yes	No	No	No	No	No	No	No	No	No	No	No	No	No	No	No	No
1671	7 years	Male	Large	Nuevo León	Northeastern	Outdoors	No		Yes	No data	No	No	No	No	No	No	No	No	No	No	No	No	No	No	No
1672	4 years	Male	Small	Nuevo León	Northeastern	Outdoors	No		No	No	No	No	No	No	No	No	No	No	No	No	No	No	No	No	No
1673	6 years	Male	No data	Nuevo León	Northeastern	Outdoors	No		Yes	No data	No	No	No	No	No	No	No	No	No	No	No	No	No	No	No
1674	7 years	Male	Large	Nuevo León	Northeastern	Indoors	No		Yes	No	No	No	No	No	No	No	No	No	No	No	No	No	No	No	No
1675	2 years	Female	Small	Nuevo León	Northeastern	Indoors	No		Yes	No	No	No	No	No	No	No	No	No	No	No	No	No	No	No	No
1676	2 years	Male	Small	Nuevo León	Northeastern	Indoors	No		Yes	No	No	No	No	No	No	No	No	No	No	No	No	No	No	No	No
1677	2 years	Female	No data	Nuevo León	Northeastern	Outdoors	No		Yes	No	No	No	No	No	No	No	No	No	No	No	No	No	No	No	No
1678	2 years	Female	Large	Nuevo León	Northeastern	Outdoors	No		No data	No data	Yes	No	No	No	No	No	No	No	No	No	No	No	No	No	No
1679	2 years	Female	Small	Nuevo León	Northeastern	Outdoors	No		No data	No	No	No	No	No	No	No	No	No	No	No	No	No	No	No	No
1680	3 years	Female	Small	Nuevo León	Northeastern	Outdoors	No		Yes	No	No	No	No	No	No	No	No	No	No	No	No	No	No	No	No
1681	3 years	Male	Small	Nuevo León	Northeastern	Outdoors	No		Yes	No	No	No	No	No	No	No	No	No	No	No	No	No	No	No	No
1682	11 years	Female	Small	Nuevo León	Northeastern	Outdoors	No		Yes	No	No	No	No	No	No	No	No	No	No	No	No	No	No	No	No
1683	3 years	Female	Small	Nuevo León	Northeastern	Outdoors	No		Yes	No	No	No	No	No	No	No	No	No	No	No	No	No	No	No	No
1684	4 years	Male	Small	Nuevo León	Northeastern	Outdoors	No		Yes	No	No	No	No	No	No	No	No	No	No	No	No	No	No	No	No
1685	4 years	Male	Medium	Nuevo León	Northeastern	Outdoors	No		Yes	No	No	No	No	No	No	No	No	No	No	No	No	No	No	No	No
1686	10 years	Male	Large	Nuevo León	Northeastern	Indoors	No		No data	No data	No	No	No	No	No	No	No	No	No	No	No	No	No	No	No
1687	3 years	Male	Small	Nuevo León	Northeastern	Outdoors	No		Yes	No	Yes	No	No	No	No	No	No	No	No	No	No	No	No	No	No
1688	2 years	Male	Large	Nuevo León	Northeastern	Outdoors	No		No	No	No	No	No	No	No	No	No	No	No	No	No	No	No	No	No
1689	5 years	Female	Large	Nuevo León	Northeastern	Outdoors	No		Yes	No	No	No	No	No	No	No	No	No	No	No	No	No	No	No	No
1690	3 years	Male	Large	Nuevo León	Northeastern	Outdoors	No		No data	No	No	No	No	No	No	No	No	No	No	No	No	No	No	No	No
1691	6 years	Female	Large	Nuevo León	Northeastern	Outdoors	No		Yes	No	No	No	No	No	No	No	No	No	No	No	No	No	No	No	No
1692	8 years	Male	Large	Nuevo León	Northeastern	Outdoors	No		Yes	No	No	No	No	No	No	No	No	No	No	No	No	No	No	No	No
1693	2 years	Male	Large	Nuevo León	Northeastern	Outdoors	No		No	No	No	No	No	No	No	No	No	No	No	No	No	No	No	No	No
1694	8 years	Female	Small	Nuevo León	Northeastern	Indoors	No		No	No	Yes	No	No	No	No	No	No	No	No	No	No	No	No	No	No
1695	8 years	Male	Small	Nuevo León	Northeastern	Outdoors	No		Yes	Yes	Yes	No	No	No	No	No	No	No	No	No	No	No	No	No	No
1696	13 years	Female	Large	Nuevo León	Northeastern	Outdoors	Yes	México	Yes	Yes	Yes	No	No	No	No	No	No	No	No	No	No	No	No	No	No
1697	4 years	Female	Medium	Nuevo León	Northeastern	Outdoors	No		Yes	Yes	Yes	No	No	No	No	No	No	No	No	No	No	No	No	No	No
1698	3 years	Female	Medium	Nuevo León	Northeastern	Outdoors	No		Yes	No	No	Yes	No	No	No	No	No	No	No	No	No	No	No	No	No
1699	5 years	Male	Large	Nuevo León	Northeastern	No data	No		No data	No	No	No	No	No	No	No	No	No	No	No	No	No	No	No	No
1700	7 years	Male	Large	Nuevo León	Northeastern	Outdoors	No		Yes	No	No	No	No	No	No	No	No	No	No	No	No	No	No	No	No
1701	2 years	Female	Small	Nuevo León	Northeastern	Outdoors	No		No	No	No	No	No	No	No	No	No	No	No	No	No	No	No	No	No
1702	4 years	Male	Large	Nuevo León	Northeastern	Outdoors	No		No data	No	No	No	No	No	No	No	No	No	No	No	No	No	No	No	No
1703	6 years	Female	Large	Nuevo León	Northeastern	No data	No		Yes	No	No	No	No	No	No	No	No	No	No	No	No	No	No	No	No
1704	3 years	Male	Large	Nuevo León	Northeastern	Outdoors	No		No	No	No	No	No	No	No	No	No	No	No	No	No	No	No	No	No
1705	4 years	Male	No data	Nuevo León	Northeastern	Outdoors	No		Yes	No	No	No	No	No	No	No	No	No	No	No	No	No	No	No	No
1706	5 years	No data	Large	Nuevo León	Northeastern	Outdoors	No		Yes	No	Yes	No	No	No	No	No	No	No	No	No	No	No	No	No	No
1707	3 years	No data	Small	Nuevo León	Northeastern	Outdoors	No		No	No	No	Yes	No	No	No	No	No	No	No	No	No	No	No	No	No
1708	No data	Female	Small	Nuevo León	Northeastern	Outdoors	No		Yes	No	Yes	No	No	No	No	No	No	No	No	No	No	No	No	No	No
1709	7 years	Female	Large	Nuevo León	Northeastern	Outdoors	No		Yes	Yes	Yes	No	No	No	No	No	No	No	No	No	No	No	No	No	No
1710	3 years	Male	Large	Nuevo León	Northeastern	Outdoors	No		Yes	No	No	No	No	No	No	No	No	No	No	No	No	No	No	No	No
1711	2 years	Female	Small	Nuevo León	Northeastern	Outdoors	No		Yes	No	No	No	No	No	No	No	No	No	No	No	No	No	No	No	No
1712	12 years	No data	No data	Nuevo León	Northeastern	Outdoors	No		Yes	No	No	No	No	No	No	No	No	No	No	No	No	No	No	No	No
1713	11 years	Female	No data	Nuevo León	Northeastern	Outdoors	No		Yes	Yes	Yes	No	No	No	No	No	No	No	No	No	No	No	No	No	No
1714	3 years	Male	Large	Nuevo León	Northeastern	Outdoors	No		No	No	No	No	No	No	No	No	No	No	No	No	No	No	No	No	No
1715	9 years	Male	Medium	Nuevo León	Northeastern	Outdoors	No		Yes	Yes	Yes	No	No	No	No	No	No	No	No	No	No	No	No	No	No
1716	6 years	Female	Large	Nuevo León	Northeastern	Outdoors	No		Yes	Yes	Yes	No	No	No	No	No	No	No	No	No	No	No	No	No	No
1717	4 years	Female	Small	Nuevo León	Northeastern	Outdoors	No		Yes	No	No	No	No	No	No	No	No	No	No	No	No	No	No	No	No
1718	6 years	Female	Small	Nuevo León	Northeastern	Indoors	No		Yes	No	No	No	No	No	No	No	No	No	No	No	No	No	No	No	No
1719	12 years	Male	Large	Nuevo León	Northeastern	Outdoors	No		Yes	No	No	No	No	No	No	No	No	No	No	No	No	No	No	No	No
1720	3 years	Male	Large	Nuevo León	Northeastern	Outdoors	No		No	No	No	No	No	No	No	No	No	No	No	No	No	No	No	No	No
1721	5 years	No data	Medium	Nuevo León	Northeastern	Outdoors	No		Yes	No	No	No	No	No	No	No	No	No	No	No	No	No	No	No	No
1722	3 years	Male	Large	Nuevo León	Northeastern	Outdoors	No		Yes	No	No	No	No	No	No	No	No	No	No	No	No	No	No	No	No
1723	6 years	Male	Small	Nuevo León	Northeastern	Indoors	No		No	No	No	No	No	No	No	No	No	No	No	No	No	No	No	No	No
1724	5 years	Female	Small	Nuevo León	Northeastern	Indoors	No		Yes	Yes	Yes	No	No	No	No	No	No	No	No	No	No	No	No	No	No
1725	2 years	Male	Small	Coahuila	Northeastern	Outdoors	No		No	No	No	No	No	No	No	No	No	No	No	No	No	No	No	No	No
1726	8 years	Female	Medium	Coahuila	Northeastern	Outdoors	No		Yes	No	No	Yes	No	No	No	No	No	No	No	No	No	No	No	No	No
1727	7 years	Male	Large	Coahuila	Northeastern	Outdoors	No		Yes	No	No	Yes	No	No	No	No	No	No	No	No	No	No	No	No	No
1728	5 years	Female	Small	Coahuila	Northeastern	Outdoors	No		Yes	No	No	No	No	No	No	No	No	No	No	No	No	No	No	No	No
1729	2 years	Male	Small	Nuevo León	Northeastern	Outdoors	No		Yes	No	No	No	No	No	No	No	No	No	No	No	No	No	No	No	No
1730	10 years	Male	Large	Nuevo León	Northeastern	Outdoors	No		Yes	Yes	Yes	No	No	No	No	No	No	No	No	No	No	No	No	No	No
1731	3 years	Male	Small	Nuevo León	Northeastern	Outdoors	No		Yes	No	No	No	No	No	No	No	No	No	No	No	No	No	No	No	No
1732	2 years	Male	Small	Nuevo León	Northeastern	Outdoors	No		Yes	Yes	No	No	No	No	No	No	No	No	No	No	No	No	No	No	No
1733	6 years	Male	Small	Nuevo León	Northeastern	Outdoors	No		Yes	No	No	No	No	No	No	No	No	No	No	No	No	No	No	No	No
1734	3 years	Male	Small	Nuevo León	Northeastern	Outdoors	No		No	No	No	No	No	No	No	No	No	No	No	No	No	No	No	No	No
1735	7 years	Female	Small	Nuevo León	Northeastern	Indoors	No		No	No	No	No	No	No	No	No	No	No	No	No	No	No	No	No	No
1736	5 years	Female	Small	Nuevo León	Northeastern	Indoors	No		No	Yes	No	No	No	No	No	No	No	No	No	No	No	No	No	No	No
1737	6 years	Male	Small	Nuevo León	Northeastern	Outdoors	No		Yes	No	No	No	No	No	No	No	No	No	No	No	No	No	No	No	No
1738	2 years	Female	Small	Nuevo León	Northeastern	Indoors	No		No	No	No	No	No	No	No	No	No	No	No	No	No	No	No	No	No
1739	5 years	Female	Large	Nuevo León	Northeastern	Outdoors	Yes	NL	No	No	No	Yes	No	No	No	No	No	No	No	No	No	No	No	No	No
1740	3 years	Male	Small	Nuevo León	Northeastern	Outdoors	No		Yes	Yes	No	No	No	No	No	No	No	No	No	No	No	No	No	No	No
1741	2 years	Female	Large	Nuevo León	Northeastern	Outdoors	No		Yes	No	No	No	No	No	No	No	No	No	No	No	No	No	No	No	No
1742	2 years	Male	Small	Nuevo León	Northeastern	Indoors	No		No	No	No	No	No	No	No	No	No	No	No	No	No	No	No	No	No
1743	11 years	Male	Small	Nuevo León	Northeastern	Indoors	No		No	No	No	No	No	No	No	No	No	No	No	No	No	No	No	No	No
1744	6 years	Female	No data	Nuevo León	Northeastern	Indoors	No		Yes	No	No	No	No	No	No	No	No	No	No	No	No	No	No	No	No
1745	2 years	Female	Medium	Nuevo León	Northeastern	Outdoors	No		Yes	Yes	No	No	No	No	No	No	No	No	No	No	No	No	No	No	No
1746	4 years	Female	Large	Nuevo León	Northeastern	Outdoors	No		Yes	Yes	No	No	No	No	Yes	No	No	No	No	No	No	No	No	No	No
1747	4 years	Male	Medium	Nuevo León	Northeastern	Outdoors	No		No	No	No	No	No	No	No	No	No	No	No	No	No	No	No	No	No
1748	4 years	Female	Small	Nuevo León	Northeastern	Indoors	No		Yes	No	No	No	No	No	No	No	No	No	No	No	No	No	No	No	No
1749	2 years	Female	Small	Nuevo León	Northeastern	Indoors	No		No	No	No	No	No	No	No	No	No	No	No	No	No	No	No	No	No
1750	4 years	Male	Small	Nuevo León	Northeastern	Indoors	No		Yes	No	No	No	No	No	No	No	No	No	No	No	No	No	No	No	No
1751	5 years	Male	Medium	Nuevo León	Northeastern	Outdoors	Yes	USA	No	No	No	No	No	No	No	No	No	No	No	No	No	No	No	No	No
1752	5 years	Male	Large	Nuevo León	Northeastern	Outdoors	Yes	NL	No	No	No	No	No	No	No	No	No	No	No	No	No	No	No	No	No
1753	7 years	Male	Small	Nuevo León	Northeastern	Indoors	No		No	No	No	No	No	No	No	No	No	No	No	No	No	No	No	No	No
1754	2 years	Female	Large	Nuevo León	Northeastern	Outdoors	No		No	No	No	No	No	No	No	No	No	No	No	No	No	No	No	No	No
1755	2 years	Female	Large	Nuevo León	Northeastern	Outdoors	No		No	No	No	No	No	No	No	No	No	No	No	No	No	No	No	No	No
1756	6 years	Male	Medium	Nuevo León	Northeastern	Outdoors	No		Yes	Yes	No	No	No	No	No	No	No	No	No	No	No	No	No	No	No
1757	6 years	Male	Small	Nuevo León	Northeastern	Outdoors	No		Yes	No	No	No	No	No	No	No	No	No	No	No	No	No	No	No	No
1758	2 years	Female	Large	Nuevo León	Northeastern	Outdoors	No		No	No	No	No	No	No	No	No	No	No	No	No	No	No	No	No	No
1759	1 year	Female	Small	Nuevo León	Northeastern	Indoors	Yes	NL	Yes	Yes	No	No	No	No	No	No	No	No	No	No	No	No	No	No	No
1760	2 years	Male	Small	Nuevo León	Northeastern	Outdoors	No		Yes	No data	No	No	No	No	No	No	No	No	No	No	No	No	No	No	No
1761	1 year	Female	Small	Nuevo León	Northeastern	No data	No		Yes	No	No	No	No	No	No	No	No	No	No	No	No	No	No	No	No
1762	3 years	Female	Medium	Nuevo León	Northeastern	Outdoors	No		Yes	Yes	No	No	No	No	No	No	No	No	No	No	No	No	No	No	No
1763	2 years	Male	Small	Nuevo León	Northeastern	Outdoors	No		Yes	No	Yes	No	No	No	No	No	No	No	No	No	No	No	No	No	No
1764	3 years	Male	Medium	Nuevo León	Northeastern	Indoors	No		Yes	No	Yes	No	No	No	No	No	No	No	No	No	No	No	No	No	No
1765	1 year	Female	Large	Nuevo León	Northeastern	No data	No		Yes	No	No	No	No	No	No	No	No	No	No	No	No	No	No	No	No
1766	2 years	Female	Small	Nuevo León	Northeastern	Outdoors	No		Yes	No	No	No	No	No	No	No	No	No	No	No	No	No	No	No	No
1767	1 year	Male	Small	Nuevo León	Northeastern	Outdoors	No		Yes	Yes	Yes	No	No	No	No	No	No	No	No	No	No	No	No	No	No
1768	1 year	Female	Large	Nuevo León	Northeastern	No data	No		Yes	No	No	No	No	No	No	No	No	No	No	No	No	No	No	No	No
1769	5 years	Male	Large	Nuevo León	Northeastern	No data	No		Yes	No	Yes	No	No	No	No	No	No	No	No	No	No	No	No	No	No
1770	1 year	Female	Small	Nuevo León	Northeastern	Outdoors	No		Yes	No	Yes	No	No	No	No	No	No	No	No	No	No	No	No	No	No
1771	3 years	Female	Large	Nuevo León	Northeastern	Outdoors	Yes	San Luis Potosí	No	No	No	No	No	No	No	No	No	No	No	No	No	No	No	No	No
1772	6 years	Female	Large	Nuevo León	Northeastern	Indoors	No		Yes	No	Yes	No	No	No	No	No	No	No	No	No	No	No	No	No	No
1773	2 years	Female	Large	Nuevo León	Northeastern	Outdoors	No		Yes	Yes	No	No	No	No	No	No	Yes	No	No	No	No	No	No	No	No
1774	5 years	Female	Large	Nuevo León	Northeastern	Outdoors	No		Yes	No	No	No	No	No	No	No	No	No	No	No	No	No	No	No	No
1775	8 years	Female	Small	Nuevo León	Northeastern	Outdoors	No		No	No	No	No	No	No	No	No	No	No	No	No	No	No	No	No	No
1776	3 years	Female	Large	Nuevo León	Northeastern	Indoors	No		Yes	No	No	No	No	No	No	No	No	No	No	No	No	No	No	No	No
1777	2 years	Male	Large	Nuevo León	Northeastern	Outdoors	No		No data	No	Yes	No	No	No	No	No	No	No	No	No	No	No	No	No	No
1778	4 years	Male	No data	Nuevo León	Northeastern	Outdoors	No		Yes	No	Yes	No	No	No	No	No	No	No	No	No	No	No	No	No	No
1779	3 years	Male	Large	Nuevo León	Northeastern	Outdoors	No		Yes	No	Yes	No	No	No	No	No	No	No	No	No	No	No	No	No	No
1780	4 years	Male	Large	Nuevo León	Northeastern	Outdoors	No		Yes	No	No	No	No	No	No	No	No	No	No	No	No	No	No	No	No
1781	1 year	Male	Large	Nuevo León	Northeastern	No data	No		No	No	No	No	No	No	No	No	No	No	No	No	No	No	No	No	No
1782	5 years	Male	No data	Nuevo León	Northeastern	Indoors	No		Yes	No	No	No	No	No	No	No	No	No	No	No	No	No	No	No	No
1783	5 years	Male	No data	Nuevo León	Northeastern	Indoors	No		Yes	No	No	No	No	No	No	No	No	No	No	No	No	No	No	No	No
1784	2 years	Male	Large	Nuevo León	Northeastern	No data	No		Yes	Yes	Yes	No	No	No	No	No	No	No	No	No	No	No	No	No	No
1785	1 year	Male	Small	Nuevo León	Northeastern	No data	No		Yes	No	No	No	No	No	No	No	No	No	No	No	No	No	No	No	No
1786	11 months	Female	Large	Nuevo León	Northeastern	Indoors	No		Yes	No	No	No	No	No	No	No	No	No	No	No	No	No	No	No	No
1787	1 year	Female	Large	Nuevo León	Northeastern	Outdoors	Yes	Brownsville	Yes	No	No	No	No	No	No	No	No	No	No	No	No	No	No	No	No
1788	5 years	Female	Medium	Nuevo León	Northeastern	Outdoors	No		Yes	No	No	No	No	No	No	No	No	No	No	No	No	No	No	No	No
1789	7 years	Male	Medium	Guanajuato	Northcentral	Outdoors	No		No	Yes	No	No	No	No	No	No	No	No	No	No	No	No	No	No	No
1790	11 years	Male	Large	Guanajuato	Northcentral	Outdoors	No		No	Yes	No	No	No	No	No	No	No	No	No	No	No	No	No	No	No
1791	4 years	Female	No data	Guanajuato	Northcentral	Outdoors	No		Yes	Yes	No	No	No	No	No	No	No	No	No	No	No	No	No	No	No
1792	13 years	Female	Medium	Guanajuato	Northcentral	Indoors	No		No	Yes	No	No	No	No	No	No	No	No	No	No	No	No	No	No	No
1793	10 years	Female	Small	Guanajuato	Northcentral	Outdoors	No		Yes	No	No	No	No	No	No	No	No	No	No	No	No	No	No	No	No
1794	8 years	Male	Medium	Guanajuato	Northcentral	Outdoors	No		Yes	Yes	No	No	No	No	No	No	No	No	No	No	No	No	No	No	No
1795	10 years	Female	Medium	Guanajuato	Northcentral	Outdoors	No		No	No	No	No	No	No	No	No	No	No	No	No	No	No	No	No	No
1796	3 years	Female	Large	Guanajuato	Northcentral	Outdoors	No		No	No	No	No	No	No	No	No	No	No	No	No	No	No	No	No	No
1797	8 years	Female	Small	Guanajuato	Northcentral	Outdoors	No		Yes	Yes	No	No	No	No	No	No	No	No	No	No	No	No	No	No	No
1798	14 years	Male	No data	Guanajuato	Northcentral	Outdoors	No		No	No	No	No	No	No	No	No	No	No	No	No	No	No	No	No	No
1799	3 years	Female	Medium	Guanajuato	Northcentral	Outdoors	No		No	No	No	No	No	No	No	No	No	No	No	No	No	No	No	No	No
1800	7 years	Female	No data	Guanajuato	Northcentral	No data	No		Yes	No	No	No	No	No	No	No	No	No	No	No	No	No	No	No	No
1801	12 years	Male	No data	Guanajuato	Northcentral	Outdoors	No		No	Yes	No	No	No	No	No	No	No	No	No	No	No	No	No	No	No
1802	12 years	Female	No data	Guanajuato	Northcentral	Outdoors	No		Yes	Yes	No	No	No	No	No	No	No	No	No	No	No	No	No	No	No
1803	7 years	Female	Small	Guanajuato	Northcentral	Outdoors	No		Yes	Yes	No	No	No	No	No	No	No	No	No	No	No	No	No	No	No
1804	7 years	Male	Large	Guanajuato	Northcentral	Outdoors	No		Yes	No	No	No	No	No	No	No	No	No	No	No	No	No	No	No	No
1805	3 years	Female	Large	Guanajuato	Northcentral	No data	No		No	No data	No	No	No	No	No	No	No	No	No	No	No	No	No	No	No
1806	4 years	Female	Large	Guanajuato	Northcentral	Outdoors	No		No	No	No	No	No	No	No	No	No	No	No	No	No	No	No	No	No
1807	5 years	Male	Large	Guanajuato	Northcentral	Outdoors	No		No	No	No	No	No	No	No	No	No	No	No	No	No	No	No	No	No
1808	10 years	Female	Large	Guanajuato	Northcentral	Outdoors	No		Yes	Yes	No	No	No	No	No	No	No	No	No	No	No	No	No	No	No
1809	11 years	Female	No data	Guanajuato	Northcentral	Outdoors	No		Yes	Yes	No	No	No	No	No	No	No	No	No	No	No	No	No	No	No
1810	7 years	Male	Small	Guanajuato	Northcentral	Outdoors	No		Yes	No	No	No	No	No	No	No	No	No	No	No	No	No	No	No	No
1811	3 years	Female	Small	Guanajuato	Northcentral	Outdoors	No		No	No	No	No	No	No	No	No	No	No	No	No	No	No	No	No	No
1812	3 years	Male	Large	Guanajuato	Northcentral	Outdoors	No		Yes	Yes	No	No	No	No	No	No	No	No	No	No	No	No	No	No	No
1813	6 years	Female	Small	Guanajuato	Northcentral	Outdoors	No		No	No data	No	No	No	No	No	No	No	No	No	No	No	No	No	No	No
1814	12 years	Female	Medium	Guanajuato	Northcentral	Outdoors	No		Yes	Yes	No	No	No	No	No	No	No	No	No	No	No	No	No	No	No
1815	10 years	Female	Small	Guanajuato	Northcentral	Outdoors	No		No	No	No	No	No	No	No	No	No	No	No	No	No	No	No	No	No
1816	2 years	Male	Small	Guanajuato	Northcentral	Outdoors	No		No	No	No	No	No	No	No	No	No	No	No	No	No	No	No	No	No
1817	2 years	Male	Small	Guanajuato	Northcentral	Outdoors	No		No	No	No	No	No	No	No	No	No	No	No	No	No	No	No	No	No
1818	11 years	Female	No data	Guanajuato	Northcentral	Outdoors	No		No	No	No	No	No	No	No	No	No	No	No	No	No	No	No	No	No
1819	2 years	Male	No data	Guanajuato	Northcentral	Outdoors	No		No	No	No	No	No	No	No	No	No	No	No	No	No	No	No	No	No
1820	2 years	Female	No data	Guanajuato	Northcentral	Outdoors	No		Yes	No	No	No	No	No	No	No	No	No	No	No	No	No	No	No	No
1821	8 years	Male	No data	Guanajuato	Northcentral	Outdoors	No		No	Yes	No	No	No	No	No	No	No	No	No	No	No	No	No	No	No
1822	3 years	Female	No data	Guanajuato	Northcentral	Outdoors	No		No	No	No	No	No	No	No	No	No	No	No	No	No	No	No	No	No
1823	2 years	Female	Small	Guanajuato	Northcentral	Outdoors	No		No	No	No	No	No	No	No	No	No	No	No	No	No	No	No	No	No
1824	14 years	Female	No data	Guanajuato	Northcentral	Indoors	No		Yes	Yes	No	No	No	No	No	No	No	No	No	No	No	No	No	No	No
1825	3 years	Female	Small	Guanajuato	Northcentral	Outdoors	No		Yes	No	No	No	No	No	No	No	No	No	No	No	No	No	No	No	No
1826	6 years	Male	No data	Guanajuato	Northcentral	Outdoors	No		Yes	No	No	No	No	No	No	No	No	No	No	No	No	No	No	No	No
1827	7 years	Male	Small	Guanajuato	Northcentral	Outdoors	No		Yes	No	No	No	No	No	No	No	No	No	No	No	No	No	No	No	No
1828	8 years	Male	Large	Guanajuato	Northcentral	Outdoors	No		Yes	Yes	No	No	No	No	No	No	No	No	No	No	No	No	No	No	No
1829	8 years	Male	No data	Guanajuato	Northcentral	Outdoors	No		Yes	Yes	No	No	No	No	No	No	No	No	No	No	No	No	No	No	No
1830	6 years	Female	Medium	Guanajuato	Northcentral	Outdoors	No		No	Yes	No	No	No	No	No	No	No	No	No	No	No	No	No	No	No
1831	8 years	Male	Small	Guanajuato	Northcentral	Outdoors	Yes	Guerrero	Yes	No	No	No	No	No	No	No	No	No	No	No	No	No	No	No	No
1832	2 years	Female	No data	Guanajuato	Northcentral	Outdoors	No		Yes	No	No	No	No	No	No	No	No	No	No	No	No	No	No	No	No
1833	7 years	Female	Medium	Guanajuato	Northcentral	Outdoors	No		Yes	No	No	No	No	No	No	No	No	No	No	No	No	No	No	No	No
1834	11 years	Male	No data	Guanajuato	Northcentral	No data	No		Yes	No	No	No	No	No	No	No	No	No	No	No	No	No	No	No	No
1835	8 years	Female	Large	Guanajuato	Northcentral	Outdoors	No		Yes	No	No	No	No	No	No	No	No	No	No	No	No	No	No	No	No
1836	4 years	Male	Large	Guanajuato	Northcentral	Outdoors	No		Yes	No	No	No	No	No	No	No	No	No	No	No	No	No	No	No	No
1837	10 years	Female	Large	Guanajuato	Northcentral	Outdoors	No		Yes	No	No	No	No	No	No	No	No	No	No	No	No	No	No	No	No
1838	5 years	Male	No data	Guanajuato	Northcentral	Outdoors	No		Yes	No	No	No	No	No	No	No	No	No	No	No	No	No	No	No	No
1839	8 years	Male	Large	Guanajuato	Northcentral	Outdoors	No		Yes	No	No	No	No	No	No	No	No	No	No	No	No	No	No	No	No
1840	4 years	Male	No data	Guanajuato	Northcentral	Outdoors	No		Yes	No	No	No	No	No	No	No	No	No	No	No	No	No	No	No	No
1841	10 years	Female	No data	Guanajuato	Northcentral	Outdoors	No		Yes	No	No	No	No	No	No	No	No	No	No	No	No	No	No	No	No
1842	10 years	Female	No data	Guanajuato	Northcentral	Outdoors	No		Yes	Yes	No	No	No	No	No	No	No	No	No	No	No	No	No	No	No
1843	7 years	Male	Medium	Guanajuato	Northcentral	Indoors	No		Yes	Yes	No	No	No	No	No	No	No	No	No	No	No	No	No	No	No
1844	4 years	Male	Large	Guanajuato	Northcentral	Outdoors	No		Yes	No	No	No	No	No	No	No	No	No	No	No	No	No	No	No	No
1845	5 years	Male	No data	Guanajuato	Northcentral	Outdoors	No		Yes	Yes	No	No	No	No	No	No	No	No	No	No	No	No	No	No	No
1846	3 years	Male	No data	Guanajuato	Northcentral	Outdoors	No		Yes	No	No	No	No	No	No	No	No	No	No	No	No	No	No	No	No
1847	9 years	Female	Large	Guanajuato	Northcentral	Indoors	No		Yes	No	No	No	No	No	No	No	No	No	No	No	No	No	No	No	No
1848	2 years	Female	Medium	Veracruz	Eastern	Outdoors	No		Yes	Yes	Yes	No	No	No	No	No	No	No	No	No	No	No	No	No	No
1849	4 years	Female	Large	Veracruz	Eastern	Outdoors	No		Yes	Yes	No	No	No	No	Yes	No	No	No	No	No	No	No	No	No	No
1850	8 years	Female	Medium	Veracruz	Eastern	Outdoors	No		Yes	No	No	No	No	No	No	No	No	No	No	No	No	No	No	No	No
1851	No data	Female	No data	Veracruz	Eastern	Outdoors	No		Yes	No	No	No	No	No	No	No	No	No	Yes	No	No	No	No	No	No
1852	5 years	Female	Medium	Veracruz	Eastern	Outdoors	No		Yes	No	No	Yes	No	No	No	No	No	No	No	No	No	No	No	No	No
1853	7 months	Male	Medium	Veracruz	Eastern	No data	No		Yes	No	No	No	No	No	No	No	No	No	No	No	No	No	No	No	No
1854	12 years	Female	No data	Veracruz	Eastern	Outdoors	No		Yes	Yes	No	No	Yes	No	No	No	No	No	No	No	No	No	No	No	No
1855	No data	Male	Large	Veracruz	Eastern	Outdoors	No		Yes	Yes	No	No	No	Yes	No	No	No	No	No	No	No	No	No	No	No
1856	8 months	Male	Medium	Veracruz	Eastern	Indoors	No		Yes	Yes	Yes	No	No	No	No	No	No	No	No	No	No	No	No	No	No
1857	4 years	Female	No data	Q. Roo	Southeastern	Outdoors	Yes	USA	Yes	Yes	No	No	No	No	No	No	No	No	No	No	No	No	No	No	No
1858	3 years	Female	Small	Q. Roo	Southeastern	Indoors	No		Yes	No	No	No	No	No	No	No	No	No	No	No	No	No	No	No	No
1859	10 years	Female	Medium	Q. Roo	Southeastern	Indoors	No		Yes	No	No	No	No	No	No	No	No	No	No	No	No	No	No	No	No
1860	5 years	Male	No data	Q. Roo	Southeastern	Outdoors	No		Yes	No	No	No	No	No	No	No	No	No	No	No	No	No	No	No	No
1861	4 years	Female	Small	Q. Roo	Southeastern	Indoors	No		Yes	No	Yes	No	No	No	No	No	No	No	No	No	No	No	No	No	No
1862	No data	Male	Large	Q. Roo	Southeastern	Outdoors	No		Yes	Yes	No	No	No	No	Yes	No	No	No	No	No	No	No	No	No	No
1863	4 years	Male	Medium	Q. Roo	Southeastern	Outdoors	No		Yes	Yes	Yes	No	No	No	No	No	No	No	No	No	No	No	No	No	No
1864	2 years	Male	Medium	Q. Roo	Southeastern	Outdoors	No		Yes	Yes	No	No	No	No	No	No	No	No	No	No	No	No	No	No	No
1865	3 years	Female	Small	Q. Roo	Southeastern	Indoors	No		Yes	No	Yes	No	No	No	No	No	No	No	No	No	No	No	No	No	No
1866	4 years	Female	Large	Q. Roo	Southeastern	Outdoors	No		Yes	No	Yes	No	No	No	No	No	No	No	No	No	No	No	No	No	No
1867	4 years	Female	Large	Q. Roo	Southeastern	Outdoors	No		Yes	Yes	Yes	No	No	No	No	No	No	No	No	No	No	No	No	No	No
1868	9 years	Male	Small	Q. Roo	Southeastern	Indoors	Yes	Yucatán	Yes	No	No	No	No	No	No	No	No	No	No	No	No	No	No	No	No
1869	14 years	Female	Small	Q. Roo	Southeastern	No data	Yes	Chetumal	Yes	Yes	Yes	No	No	No	No	No	No	No	No	No	No	No	No	No	No
1870	No data	Female	No data	Q. Roo	Southeastern	Outdoors	No		Yes	Yes	No	No	No	No	No	No	Yes	No	No	No	No	No	No	No	No
1871	5 years	Female	No data	Q. Roo	Southeastern	Outdoors	No		Yes	No	No	No	No	No	No	No	Yes	No	No	No	No	No	No	No	No
1872	6 years	Female	No data	Q. Roo	Southeastern	Outdoors	No		Yes	No	No	No	No	No	No	No	Yes	No	No	No	No	No	No	No	No
1873	9 years	Female	Large	Q. Roo	Southeastern	Outdoors	No		Yes	No	Yes	No	No	No	No	No	No	No	No	No	No	No	No	No	No
1874	6 years	Male	Small	Sinaloa	Northwestern	Outdoors	No		No data	No	No	No	No	No	No	No	No	No	No	No	No	No	No	No	No
1875	3 years	Male	Large	Sinaloa	Northwestern	Outdoors	Yes	USA	No	No	No	No	No	No	No	No	No	No	No	No	No	No	No	No	No
1876	1 year	Male	Large	Sinaloa	Northwestern	Outdoors	No		Yes	Yes	No	No	No	No	No	No	Yes	No	No	No	No	No	No	No	No
1877	1 year	Male	Large	Sinaloa	Northwestern	Outdoors	No		Yes	No	No	No	No	No	No	No	No	No	No	No	No	No	No	No	No
1878	2 years	Female	Large	Sinaloa	Northwestern	Outdoors	No		Yes	No	No	No	No	No	No	No	No	No	No	No	No	Yes	No	No	No
1879	No data	Female	Large	Sinaloa	Northwestern	Outdoors	No		Yes	No	Yes	No	No	No	No	No	No	No	No	No	No	No	No	No	No
1880	9 months	Female	Large	Sinaloa	Northwestern	Outdoors	No		Yes	Yes	No	No	No	Yes	No	No	No	No	No	No	No	No	No	No	No
1881	8 years	Female	Medium	Sinaloa	Northwestern	Outdoors	No		Yes	Yes	Yes	No	No	No	No	No	No	No	No	No	No	No	No	No	No
1882	4 years	Male	Large	Sinaloa	Northwestern	Outdoors	Yes	Canada, USA	Yes	No	No	No	No	No	No	No	No	No	No	No	No	No	No	No	No
1883	4 years	Male	Large	Sinaloa	Northwestern	Outdoors	Yes	Canada, USA	Yes	No	No	No	No	No	No	No	No	No	No	No	No	No	No	No	No
1884	10 years	Male	No data	Sinaloa	Northwestern	Outdoors	No		Yes	Yes	Yes	No	No	No	No	No	No	No	No	No	No	No	No	No	No
1885	3 years	Male	Large	Sinaloa	Northwestern	Outdoors	No		Yes	No	No	No	No	No	No	No	No	No	No	No	No	No	No	No	No
1886	No data	Female	Medium	Sinaloa	Northwestern	Outdoors	No		Yes	No	Yes	No	No	No	No	No	No	No	No	No	No	No	No	No	No
1887	1 year	Male	Large	Sinaloa	Northwestern	Outdoors	Yes	USA	No	No	No	No	No	No	No	No	No	No	No	No	No	No	No	No	No
1888	6 years	Male	No data	Sinaloa	Northwestern	Outdoors	No		Yes	Yes	No	No	No	No	No	No	No	No	No	No	No	No	No	No	No
1889	8 years	Female	Large	Sinaloa	Northwestern	Outdoors	Yes	Jalisco	Yes	No	No	No	No	No	No	No	No	No	No	No	No	No	No	No	No
1890	10 months	Male	Small	Sinaloa	Northwestern	Outdoors	No		Yes	Yes	No	No	No	Yes	No	No	No	No	No	No	No	No	No	No	No
1891	9 years	Female	No data	Sinaloa	Northwestern	Outdoors	No		Yes	No	Yes	No	No	No	No	No	No	No	No	No	No	No	No	No	No
1892	4 years	Male	Medium	Sinaloa	Northwestern	Outdoors	No		Yes	No	No	No	No	No	No	No	No	No	No	No	No	No	No	No	No
1893	4 years	Female	Medium	Sinaloa	Northwestern	Outdoors	No		Yes	No	No	No	No	No	No	No	Yes	No	No	No	No	No	No	No	No
1894	7 years	Female	Medium	Sinaloa	Northwestern	Outdoors	No		Yes	Yes	Yes	No	No	No	No	No	No	No	No	No	No	No	No	No	No
1895	14 years	Female	Small	Sinaloa	Northwestern	Outdoors	No		Yes	No	No	No	No	No	No	No	No	No	No	No	No	No	No	No	No
1896	14 years	Male	Small	Sinaloa	Northwestern	Indoors	No		No	No	No	No	No	No	No	No	No	No	No	No	No	No	No	No	No
1897	1 year	Male	Large	Sinaloa	Northwestern	Outdoors	No		Yes	Yes	Yes	No	No	No	No	No	No	No	No	No	No	No	No	No	No
1898	5 years	Male	Large	Sinaloa	Northwestern	Outdoors	No		Yes	No	No	No	No	Yes	No	No	No	No	No	No	No	No	No	No	No
1899	8 months	Male	Small	Sinaloa	Northwestern	Outdoors	No		Yes	Yes	No	No	No	No	No	No	Yes	No	No	No	No	No	No	No	No
1900	3 years	Male	Large	Sinaloa	Northwestern	Outdoors	No		Yes	No	No	No	No	No	No	No	No	No	No	No	No	No	No	No	No
1901	12 years	Male	Small	Sinaloa	Northwestern	Outdoors	No		Yes	Yes	Yes	No	No	No	No	No	No	No	No	No	No	No	No	No	No
1902	2 years	Male	No data	Sinaloa	Northwestern	Outdoors	No		Yes	No	No	No	No	No	No	No	No	No	No	No	No	No	No	No	No
1903	16 years	Male	Small	Sinaloa	Northwestern	Outdoors	No		Yes	Yes	No	No	No	No	No	No	No	No	No	No	No	No	No	No	No
1904	1 year	Male	Medium	BCS	Northwestern	Outdoors	Yes	Jalisco	No	No	No	No	No	No	No	No	No	No	No	No	No	No	No	No	No
1905	1 year	Female	No data	BCS	Northwestern	Outdoors	No		Yes	Yes	No	No	No	No	No	No	No	No	No	No	No	Yes	No	No	No
1906	6 months	Male	Small	BCS	Northwestern	Outdoors	Yes	DF	No	No	No	No	No	No	No	No	No	No	No	No	No	No	No	No	No
1907	6 months	Female	Large	BCS	Northwestern	Outdoors	No		No	No	No	No	No	No	No	No	No	No	No	No	No	No	No	No	No
1908	1 year	Male	No data	BCS	Northwestern	Outdoors	No		Yes	No	No	No	No	No	Yes	No	No	No	No	No	No	No	No	No	No
1909	1 year	Male	Large	BCS	Northwestern	Indoors	Yes	BCN	No	No	No	No	No	No	No	No	No	No	No	No	No	No	No	No	No
1910	4 years	Female	No data	BCS	Northwestern	Outdoors	No		Yes	No	No	No	No	No	No	No	No	No	No	No	No	No	No	No	No
1911	1 year	Female	No data	BCS	Northwestern	Outdoors	No		Yes	No	No	Yes	No	No	No	No	No	No	No	No	No	No	No	No	No
1912	10 years	Female	Small	BCS	Northwestern	Outdoors	No		Yes	Yes	No	No	No	No	Yes	No	No	No	No	No	No	No	No	No	No
1913	9 years	Female	No data	BCS	Northwestern	Outdoors	No		Yes	No	No	No	No	No	Yes	No	No	No	No	No	No	No	No	No	No
1914	1 year	Female	Large	BCS	Northwestern	Outdoors	No		Yes	Yes	Yes	No	No	No	No	No	No	No	No	No	No	No	No	No	No
1915	2 years	Female	Medium	BCS	Northwestern	Outdoors	Yes	DF, Morelos	No	No	No	No	No	No	No	No	No	No	No	No	No	No	No	No	No
1916	No data	Female	Medium	BCS	Northwestern	Outdoors	No		Yes	No	No	No	No	No	Yes	No	No	No	No	No	No	No	No	No	No
1917	4 years	Female	Small	BCS	Northwestern	Indoors	No		No	No	No	No	No	No	No	No	No	No	No	No	No	No	No	No	No
1918	3 years	Male	Large	BCS	Northwestern	Outdoors	No		No	No	No	No	No	No	No	No	No	No	No	No	No	No	No	No	No
1919	2 years	Female	Medium	BCS	Northwestern	Outdoors	No		Yes	No	Yes	No	No	No	No	No	No	No	No	No	No	No	No	No	No
1920	9 years	Female	No data	BCS	Northwestern	Outdoors	No		Yes	No	Yes	No	No	No	No	No	No	No	No	No	No	No	No	No	No
1921	1 year	Female	Small	BCS	Northwestern	Outdoors	No		Yes	Yes	Yes	No	No	No	No	No	No	No	No	No	No	No	No	No	No
1922	8 months	Female	No data	BCS	Northwestern	Indoors	No		No	No	No	No	No	No	No	No	No	No	No	No	No	No	No	No	No
1923	7 years	Female	Medium	BCS	Northwestern	Outdoors	No		Yes	No	Yes	No	No	No	No	No	No	No	No	No	No	No	No	No	No
1924	1 year	Male	Large	BCS	Northwestern	Indoors	Yes	Sonora, BCN	No	No	No	No	No	No	No	No	No	No	No	No	No	No	No	No	No
1925	7 years	Male	Large	BCS	Northwestern	Outdoors	Yes	BCN	Yes	No	Yes	No	No	No	No	No	No	No	No	No	No	No	No	No	No
1926	6 years	Female	Medium	BCS	Northwestern	Outdoors	No		Yes	Yes	Yes	No	No	No	No	No	No	No	No	No	No	No	No	No	No
1927	7 years	Male	Medium	BCS	Northwestern	Outdoors	No		No	No	No	No	No	No	No	No	No	No	No	No	No	No	No	No	No
1928	2 years	Male	No data	BCS	Northwestern	Outdoors	No		Yes	No	Yes	No	No	No	No	No	No	No	No	No	No	No	No	No	No
1929	10 years	Male	No data	BCS	Northwestern	Outdoors	No		Yes	No	No	No	No	No	Yes	No	No	No	No	No	No	No	No	No	No
1930	1 year	Male	Large	BCS	Northwestern	Outdoors	Yes	BCN	Yes	No	No	No	No	No	No	No	No	No	No	No	No	No	No	No	No
1931	2 years	Female	Large	BCS	Northwestern	Outdoors	No		No	No	No	No	No	No	No	No	No	No	No	No	No	No	No	No	No
1932	3 years	Female	Large	BCS	Northwestern	Outdoors	Yes	BCN	Yes	No	Yes	No	No	No	No	No	No	No	No	No	No	No	No	No	No
1933	10 months	Female	Small	BCS	Northwestern	Indoors	No		No	No	No	No	No	No	No	No	No	No	No	No	No	No	No	No	No
1934	10 years	Female	Large	Morelos	Southcentral	Outdoors	No		No	Yes	No	Yes	No	No	No	No	No	No	No	No	No	No	No	No	No
1935	9 years	Male	No data	Morelos	Southcentral	Outdoors	No		Yes	Yes	Yes	No	No	No	No	No	No	No	No	No	No	No	No	No	No
1936	10 years	Female	Large	Morelos	Southcentral	Outdoors	No		Yes	Yes	Yes	No	No	No	No	No	No	No	No	No	No	No	No	No	No
1937	7 years	Male	No data	Morelos	Southcentral	Outdoors	No		Yes	No	No	No	No	No	No	No	No	No	No	No	No	No	No	No	No
1938	13 years	Female	Medium	Morelos	Southcentral	Outdoors	No		Yes	Yes	Yes	No	No	No	No	No	No	No	No	No	No	No	No	No	No
1939	8 years	Male	Large	Morelos	Southcentral	Outdoors	No		Yes	No	No	No	No	No	No	No	No	No	No	No	No	No	No	No	No
1940	11 years	Male	No data	Morelos	Southcentral	Outdoors	No		Yes	Yes	No	No	No	No	No	No	No	No	No	No	No	No	No	No	No
1941	4 years	Male	Large	Morelos	Southcentral	Outdoors	No		No	Yes	Yes	No	No	No	No	No	No	No	No	No	No	No	No	No	No
1942	10 years	Male	No data	Morelos	Southcentral	Outdoors	No		Yes	Yes	Yes	No	No	No	No	No	No	No	No	No	No	No	No	No	No
1943	4 months	Female	Large	Morelos	Southcentral	Indoors	Yes	DF	No	Yes	No	No	No	No	No	No	No	No	No	No	No	No	No	No	No
1944	12 years	Male	Large	Morelos	Southcentral	Indoors	No		Yes	Yes	No	No	No	No	No	No	No	No	No	No	No	No	No	No	No
1945	5 years	Male	No data	Morelos	Southcentral	Outdoors	No		Yes	Yes	No	No	No	No	No	No	Yes	No	No	No	No	No	No	No	No
1946	9 years	Female	Large	Morelos	Southcentral	Indoors	No		Yes	No	No	No	No	No	No	No	Yes	No	No	No	No	No	No	No	No
1947	14 years	Male	Large	Morelos	Southcentral	Indoors	No		Yes	Yes	Yes	No	No	No	No	No	No	No	No	No	No	No	No	No	No
1948	2 months	Male	Large	Morelos	Southcentral	Indoors	Yes	Morelos	No	No	No	No	No	No	No	No	No	No	No	No	No	No	No	No	No
1949	4 years	Female	Small	Morelos	Southcentral	Indoors	No		No	No	No	No	No	No	No	No	No	No	No	No	No	No	No	No	No
1950	7 years	Male	No data	Morelos	Southcentral	Outdoors	No		Yes	No	Yes	No	No	No	No	No	No	No	No	No	No	No	No	No	No
1951	2 years	Female	Small	Morelos	Southcentral	Indoors	No		Yes	No	No	No	No	No	No	No	No	No	No	No	No	No	No	No	No
1952	2 years	Male	Small	Morelos	Southcentral	Indoors	No		Yes	No	No	No	No	No	No	No	No	No	No	No	No	No	No	No	No
1953	12 years	Male	No data	Morelos	Southcentral	Indoors	No		Yes	Yes	No	No	No	No	No	No	No	No	No	No	No	No	No	No	No
1954	15 years	Male	Large	Morelos	Southcentral	Outdoors	Yes	DF	Yes	Yes	No	Yes	No	No	No	No	No	No	No	No	No	No	No	No	No
1955	9 years	Male	Small	Morelos	Southcentral	Outdoors	No		Yes	Yes	No	No	No	No	No	No	No	No	No	No	No	No	No	No	No
1956	3 years	Male	Small	Morelos	Southcentral	Outdoors	Yes	Morelia	Yes	Yes	No	No	No	No	No	No	No	No	No	No	No	No	No	No	No
1957	4 years	Female	Small	Morelos	Southcentral	Indoors	No		No	No	No	No	No	No	No	No	No	No	No	No	No	No	No	No	No
1958	10 years	Female	Medium	Morelos	Southcentral	Indoors	No		No	No	No	No	No	No	No	No	No	No	No	No	No	No	No	No	No
1959	5 years	Male	Small	Morelos	Southcentral	Indoors	No		Yes	Yes	No	No	No	No	No	No	No	No	No	No	No	No	No	No	No
1960	10 years	Female	No data	Morelos	Southcentral	Outdoors	No		No	No	No	No	No	No	No	No	No	No	No	No	No	No	No	No	No
1961	2 years	Male	No data	Morelos	Southcentral	No data	No		Yes	No	No	No	No	No	No	No	No	No	No	No	No	No	No	No	No
1962	1 year	Female	Large	Morelos	Southcentral	Outdoors	Yes	Guerrero	Yes	No	No	No	No	No	No	No	No	No	No	No	No	No	No	No	No
1963	10 years	Female	Small	Morelos	Southcentral	Indoors	Yes	DF	Yes	Yes	No	No	No	No	No	No	No	No	No	No	No	No	No	No	No
1964	9 years	Female	Small	Q. Roo	Southeastern	Outdoors	Yes	DF	Yes	Yes	Yes	No	No	No	No	No	No	No	No	No	No	No	No	No	No
1965	3 years	Female	No data	Q. Roo	Southeastern	Outdoors	No		Yes	No	No	No	No	No	No	No	Yes	No	No	No	No	No	No	No	No
1966	2 years	Male	No data	Q. Roo	Southeastern	Outdoors	No		Yes	No	Yes	No	No	No	No	No	No	No	No	No	No	No	No	No	No
1967	7 years	Male	Small	Q. Roo	Southeastern	Outdoors	No		Yes	Yes	Yes	No	No	No	No	No	No	No	No	No	No	No	No	No	No
1968	6 years	Female	Small	Q. Roo	Southeastern	Outdoors	No		Yes	Yes	Yes	No	No	No	No	No	No	No	No	No	No	No	No	No	No
1969	4 years	Female	No data	Q. Roo	Southeastern	Outdoors	No		Yes	Yes	Yes	No	No	No	No	No	No	No	No	No	No	No	No	No	No
1970	2 years	Male	Small	Q. Roo	Southeastern	Indoors	Yes	Panamá	Yes	Yes	No	No	No	No	No	No	No	No	No	No	No	No	No	No	No
1971	5 years	Male	Large	Q. Roo	Southeastern	Outdoors	No		Yes	No	Yes	No	No	No	No	No	No	No	No	No	No	No	No	No	No
1972	5 years	Male	Small	Q. Roo	Southeastern	Indoors	No		No	No	No	No	No	No	No	No	No	No	No	No	No	No	No	No	No
1973	3 years	Female	Large	Q. Roo	Southeastern	Indoors	No		Yes	No	No	No	No	No	No	No	No	No	No	No	No	No	No	No	No
1974	11 years	Male	Large	Q. Roo	Southeastern	Outdoors	Yes	Morelos, DF	Yes	No	No	No	No	No	No	No	No	No	No	No	No	No	No	No	No
1975	2 years	Female	Small	Q. Roo	Southeastern	Outdoors	No		Yes	No	No	No	No	No	No	No	No	No	No	No	No	No	No	No	No
1976	3 years	Male	Medium	Q. Roo	Southeastern	Outdoors	No		Yes	No	No	No	No	No	No	No	No	No	No	No	No	No	No	No	No
1977	2 years	Female	No data	Q. Roo	Southeastern	Outdoors	No		Yes	No	No	No	No	No	No	No	No	No	No	No	No	No	No	No	No
1978	1 year	Male	No data	Q. Roo	Southeastern	Outdoors	No		Yes	No	No	No	No	No	No	No	No	No	No	No	No	No	No	No	No
1979	3 years	Male	Small	Q. Roo	Southeastern	Outdoors	No		Yes	No	No	No	No	No	No	No	No	No	No	No	No	No	No	No	No
1980	2 years	Female	Large	Q. Roo	Southeastern	Outdoors	No		Yes	No	No	No	No	No	No	No	No	No	No	No	No	No	No	No	No
1981	6 years	Female	No data	Q. Roo	Southeastern	Indoors	No		No	No	No	No	No	No	No	No	No	No	No	No	No	No	No	No	No
1982	5 years	Female	Small	Q. Roo	Southeastern	Indoors	No		Yes	No	No	No	No	No	No	No	No	No	No	No	No	No	No	No	No
1983	2 years	Female	Small	Q. Roo	Southeastern	Indoors	No		Yes	No	No	No	No	No	No	No	No	No	No	No	No	No	No	No	No
1984	2 years	Male	Small	Q. Roo	Southeastern	Outdoors	No		Yes	No	No	No	No	No	No	No	No	No	No	No	No	No	No	No	No
1985	1 year	Female	Small	Q. Roo	Southeastern	Indoors	No		No	No	No	No	No	No	No	No	No	No	No	No	No	No	No	No	No
1986	9 months	Male	Small	Q. Roo	Southeastern	Indoors	No		No	No	No	No	No	No	No	No	No	No	No	No	No	No	No	No	No
1987	3 years	Female	Small	Q. Roo	Southeastern	Indoors	No		Yes	No	No	No	No	No	No	No	No	No	No	No	No	No	No	No	No
1988	2 years	Female	Small	Q. Roo	Southeastern	Indoors	No		Yes	No	No	No	No	No	No	No	No	No	No	No	No	No	No	No	No
1989	2 years	Male	Large	Q. Roo	Southeastern	Outdoors	No		Yes	No	No	No	No	No	No	No	No	No	No	No	No	No	No	No	No
1990	2 years	Female	Large	Q. Roo	Southeastern	Outdoors	No		Yes	No	No	Yes	No	No	No	No	No	No	No	No	No	No	No	No	No
1991	10 years	Female	No data	Q. Roo	Southeastern	Outdoors	No		Yes	Yes	Yes	No	No	No	No	No	No	No	No	No	No	No	No	No	No
1992	10 years	Male	Medium	Q. Roo	Southeastern	Outdoors	No		Yes	No	No	No	No	No	No	No	No	No	No	No	No	No	No	No	No
1993	2 years	Male	Small	Q. Roo	Southeastern	Indoors	No		No	No	No	No	No	No	No	No	No	No	No	No	No	No	No	No	No
1994	2 years	Female	Small	Q. Roo	Southeastern	Indoors	No		Yes	No	No	No	No	No	No	No	No	No	No	No	No	No	No	No	No
1995	2 years	Male	Large	Q. Roo	Southeastern	Outdoors	No		Yes	No	No	No	No	No	No	No	No	No	No	No	No	No	No	No	No
1996	5 years	Female	Medium	Q. Roo	Southeastern	Outdoors	No		No data	No	No	No	No	No	No	No	No	No	No	No	No	No	No	No	No
1997	2 years	Male	Small	Q. Roo	Southeastern	Indoors	No		No	No	No	No	No	No	No	No	No	No	No	No	No	No	No	No	No
1998	4 years	Male	Large	Q. Roo	Southeastern	Outdoors	No		Yes	No	No	No	No	No	No	No	No	No	No	No	No	No	No	No	No
1999	7 years	Female	Large	Q. Roo	Southeastern	Outdoors	Yes	Morelos	Yes	No	No	No	No	No	No	No	No	No	No	No	No	No	No	No	No
2000	3 years	Male	Large	Q. Roo	Southeastern	Outdoors	Yes	Argentina, Buenos Aires	Yes	Yes	No	No	Yes	No	No	No	No	No	No	No	No	No	No	No	No
2001	1 year	Female	No data	Q. Roo	Southeastern	Indoors	No		Yes	Yes	No	No	No	No	No	No	No	No	No	No	No	No	No	No	No
2002	3 years	Female	Medium	Q. Roo	Southeastern	Outdoors	No		Yes	No	No	No	No	No	No	No	Yes	No	No	No	No	No	No	No	No
2003	9 years	Female	Medium	Q. Roo	Southeastern	Outdoors	No		No	No	No	No	No	No	No	No	No	No	No	No	No	No	No	No	No
2004	7 years	Male	Small	Q. Roo	Southeastern	Indoors	Yes	Costa Rica	Yes	Yes	No	No	No	No	Yes	No	No	No	No	No	No	No	No	No	No
2005	6 years	Male	Large	Q. Roo	Southeastern	Outdoors	No		Yes	Yes	No	No	No	No	Yes	No	No	No	No	No	No	No	No	No	No
2006	6 years	Male	Small	Q. Roo	Southeastern	Outdoors	Yes	Yucatán	Yes	Yes	No	No	No	Yes	No	No	No	No	No	No	No	No	No	No	No
2007	6 years	Female	Large	Q. Roo	Southeastern	Outdoors	Yes	Cuba	Yes	Yes	No	No	No	No	No	No	Yes	No	No	No	No	No	No	No	No
2008	4 years	Female	Large	Q. Roo	Southeastern	Outdoors	Yes	Campeche	Yes	Yes	No	No	No	No	Yes	No	No	No	No	No	No	No	No	No	No
2009	11 years	Male	Small	Q. Roo	Southeastern	Outdoors	No		Yes	Yes	Yes	No	No	No	No	No	No	No	No	No	No	No	No	No	No
2010	5 years	Female	Small	Q. Roo	Southeastern	Outdoors	Yes	Chiapas, Yucatán	Yes	Yes	No	No	No	No	Yes	No	No	No	No	No	No	No	No	No	No
2011	11 years	Male	No data	Q. Roo	Southeastern	Indoors	No		Yes	Yes	No	Yes	No	No	No	No	No	No	No	No	No	No	No	No	No
2012	5 years	Female	Small	Q. Roo	Southeastern	Indoors	Yes	DF	Yes	Yes	No	No	No	No	No	No	Yes	No	No	No	No	No	No	No	No
2013	1 year	Female	No data	Q. Roo	Southeastern	Outdoors	No		Yes	Yes	No	Yes	No	No	No	No	No	No	No	No	No	No	No	No	No
2014	7 years	Male	No data	Q. Roo	Southeastern	Indoors	Yes	Yucatán	Yes	Yes	No	Yes	No	No	No	No	No	No	No	No	No	No	No	No	No
2015	14 years	Male	No data	Q. Roo	Southeastern	Outdoors	No		Yes	Yes	Yes	No	No	No	No	No	No	No	No	No	No	No	No	No	No
2016	9 years	Female	Large	Q. Roo	Southeastern	Outdoors	No		Yes	Yes	No	No	No	No	Yes	No	No	No	No	No	No	No	No	No	No
2017	3 years	Male	Medium	Q. Roo	Southeastern	Outdoors	Yes	Campeche	Yes	Yes	No	No	No	Yes	No	No	No	No	No	No	No	No	No	No	No
2018	6 years	Female	Small	Q. Roo	Southeastern	Indoors	No		Yes	Yes	Yes	No	No	No	No	No	No	No	No	No	No	No	No	No	No
2019	7 years	Male	Large	Q. Roo	Southeastern	Outdoors	Yes	Yucatán	Yes	Yes	Yes	No	No	No	No	No	No	No	No	No	No	No	No	No	No
2020	6 years	Male	Medium	Q. Roo	Southeastern	Outdoors	Yes	Campeche	Yes	Yes	No	No	No	No	No	No	No	No	No	No	No	Yes	No	No	No
2021	6 years	Male	Medium	Q. Roo	Southeastern	Outdoors	Yes	Campeche	Yes	Yes	Yes	No	No	No	No	No	No	No	No	No	No	No	No	No	No
2022	11 years	Female	Small	Q. Roo	Southeastern	Outdoors	Yes	Veracruz	Yes	Yes	No	No	No	No	No	No	No	No	Yes	No	No	No	No	No	No
2023	6 years	Male	Large	Q. Roo	Southeastern	Outdoors	No		Yes	Yes	Yes	No	No	No	No	No	No	No	No	No	No	No	No	No	No
2024	14 years	Female	Large	Q. Roo	Southeastern	Outdoors	No		Yes	Yes	No	No	No	No	No	No	Yes	No	No	No	No	No	No	No	No
2025	3 years	Male	Small	Q. Roo	Southeastern	Outdoors	Yes	DF	Yes	Yes	Yes	No	No	No	No	No	No	No	No	No	No	No	No	No	No
2026	4 years	Female	Medium	Q. Roo	Southeastern	Indoors	No		No	Yes	No	Yes	No	No	No	No	No	No	No	No	No	No	No	No	No
2027	4 years	Female	Large	Q. Roo	Southeastern	Indoors	No		Yes	Yes	No	No	No	No	No	No	No	No	No	No	No	No	No	No	No
2028	10 years	Male	Medium	Q. Roo	Southeastern	Indoors	Yes	NL	Yes	Yes	Yes	No	No	No	No	No	No	No	No	No	No	No	No	No	No
2029	7 months	Female	Large	Q. Roo	Southeastern	No data	No		Yes	No	No	No	No	No	No	No	No	No	No	No	No	No	No	No	No
2030	13 years	Male	No data	Jalisco	Western	Indoors	Yes	Colima, Michoacán, Aguascalientes	Yes	No	Yes	No	No	No	No	No	No	No	No	No	No	No	No	No	No
2031	7 years	Female	No data	Jalisco	Western	Indoors	Yes	Colima, Michoacán	No	No	No	No	No	No	No	No	No	No	No	No	No	No	No	No	No
2032	5 years	Female	Small	Jalisco	Western	Indoors	No		Yes	No	No	No	No	No	No	No	No	No	No	No	No	No	No	No	No
2033	3 years	Female	Small	Jalisco	Western	Indoors	No		Yes	No	Yes	No	No	No	No	No	No	No	No	No	No	No	No	No	No
2034	10 years	Male	Medium	Jalisco	Western	Indoors	No		Yes	No	No	No	No	No	No	No	No	No	No	No	No	No	No	No	No
2035	7 years	Female	No data	Jalisco	Western	Outdoors	No		No	No	No	No	No	No	No	No	No	No	No	No	No	No	No	No	No
2036	7 years	Male	No data	Jalisco	Western	Outdoors	No		No	No	No	No	No	No	No	No	No	No	No	No	No	No	No	No	No
2037	4 years	Female	No data	Jalisco	Western	No data	No		Yes	Yes	No	No	No	No	No	No	No	No	No	No	No	No	No	No	No
2038	6 years	Male	No data	Jalisco	Western	Outdoors	No		Yes	No	No	No	No	No	No	No	No	No	No	No	No	No	No	No	No
2039	8 years	Male	Medium	Jalisco	Western	Indoors	No		Yes	Yes	No	No	No	No	No	No	No	No	No	No	No	No	No	No	No
2040	9 years	Female	No data	Jalisco	Western	Indoors	Yes	Canada	Yes	No	Yes	No	No	No	No	No	No	No	No	No	No	No	No	No	No
2041	12 years	Male	Medium	Jalisco	Western	Indoors	Yes	Jalisco	No	Yes	No	No	No	No	No	No	No	No	No	No	No	No	No	No	No
2042	7 years	Male	No data	Jalisco	Western	Indoors	No		Yes	Yes	No	No	No	No	No	No	No	No	No	No	No	No	No	No	No
2043	2 years	Male	Large	Jalisco	Western	Indoors	No		No	Yes	No	No	No	No	No	No	No	No	No	No	No	No	No	No	No
2044	3 years	Female	No data	Jalisco	Western	Outdoors	No		Yes	Yes	Yes	No	No	No	No	No	No	No	No	No	No	No	No	No	No
2045	2 years	Female	Small	Jalisco	Western	Outdoors	No		Yes	Yes	Yes	No	No	No	No	No	No	No	No	No	No	No	No	No	No
2046	5 years	Male	Large	Jalisco	Western	Outdoors	No		Yes	Yes	No	No	No	No	Yes	No	No	No	No	No	No	No	No	No	No
2047	4 months	Male	Small	Jalisco	Western	Indoors	No		No	Yes	No	No	No	No	No	No	No	No	No	No	No	No	No	No	No
2048	8 years	Male	Large	Jalisco	Western	Outdoors	No		No	Yes	Yes	No	No	No	No	No	No	No	No	No	No	No	No	No	No
2049	2 years	Female	Small	Jalisco	Western	Outdoors	No		Yes	No	Yes	No	No	No	No	No	No	No	No	No	No	No	No	No	No
2050	3 years	Male	Small	Jalisco	Western	Indoors	No		No data	Yes	Yes	No	No	No	No	No	No	No	No	No	No	No	No	No	No
2051	8 years	Female	Small	Jalisco	Western	Indoors	No		No	Yes	No	No	No	No	No	No	No	No	No	No	No	No	No	No	No
2052	3 years	Female	Large	Jalisco	Western	Outdoors	Yes	Chapala	Yes	Yes	Yes	No	No	No	No	No	No	No	No	No	No	No	No	No	No
2053	4 years	Male	Small	Jalisco	Western	Outdoors	Yes	Nayartit	Yes	Yes	Yes	No	No	No	No	No	No	No	No	No	No	No	No	No	No
2054	3 years	Male	Small	Jalisco	Western	Outdoors	Yes	Michoacán	No	No	Yes	No	No	No	No	No	No	No	No	No	No	No	No	No	No
2055	No data	Male	Large	Jalisco	Western	Indoors	No		Yes	Yes	No	No	No	No	No	No	No	No	No	No	No	No	No	No	No
2056	6 months	Male	Large	Jalisco	Western	Indoors	No		No	Yes	No	No	No	No	No	No	No	No	No	No	No	No	No	No	No
2057	1 year	Male	Small	Jalisco	Western	Outdoors	No		Yes	Yes	No	No	No	No	No	No	No	No	No	No	No	No	No	No	No
2058	7 years	Female	Small	Jalisco	Western	Indoors	No		No	Yes	No	No	No	No	No	No	No	No	No	No	No	No	No	No	No
2059	4 years	Female	Large	Jalisco	Western	Indoors	No		No	Yes	No	No	No	No	No	No	No	No	No	No	No	No	No	No	No
2060	9 years	Male	Small	Jalisco	Western	Outdoors	No		Yes	Yes	Yes	No	No	No	No	No	No	No	No	No	No	No	No	No	No
2061	8 years	Male	Large	Jalisco	Western	Outdoors	Yes	Colima	Yes	Yes	Yes	No	No	No	No	No	No	No	No	No	No	No	No	No	No
2062	5 years	Male	Small	Jalisco	Western	Outdoors	Yes	Vallarta	No	No	Yes	No	No	No	No	No	No	No	No	No	No	No	No	No	No
2063	4 years	Female	Small	Jalisco	Western	Outdoors	No		Yes	No	Yes	No	No	No	No	No	No	No	No	No	No	No	No	No	No
2064	3 years	Female	Small	Jalisco	Western	Indoors	No		No	Yes	No	No	No	No	No	No	No	No	No	No	No	No	No	No	No
2065	10 years	Male	Medium	Jalisco	Western	Indoors	No		No	Yes	No	No	No	No	No	No	No	No	No	No	No	No	No	No	No
2066	10 months	Female	Small	Jalisco	Western	Indoors	No		No	Yes	No	No	No	No	No	No	No	No	No	No	No	No	No	No	No
2067	2 years	Female	Large	Jalisco	Western	Outdoors	No		Yes	Yes	Yes	No	No	No	No	No	No	No	No	No	No	No	No	No	No
2068	1 year	Male	Small	Jalisco	Western	Outdoors	No		No	Yes	Yes	No	No	No	No	No	No	No	No	No	No	No	No	No	No
2069	2 years	Male	Small	Jalisco	Western	Outdoors	Yes	Nayartit	Yes	Yes	Yes	No	No	No	No	No	No	No	No	No	No	No	No	No	No
2070	4 years	Male	Small	Jalisco	Western	Outdoors	Yes	Veracruz	Yes	Yes	Yes	No	No	No	No	No	No	No	No	No	No	No	No	No	No
2071	1 year	Male	Small	Jalisco	Western	Indoors	No		No	Yes	No	No	No	No	No	No	No	No	No	No	No	No	No	No	No
2072	1 year	Male	Small	Jalisco	Western	Outdoors	Yes	Nayartit	Yes	Yes	Yes	No	No	No	No	No	No	No	No	No	No	No	No	No	No
2073	2 years	Male	Small	Colima	Western	Outdoors	Yes	Colima	Yes	Yes	No	No	No	No	No	No	No	No	No	No	No	No	No	No	No
2074	4 years	Female	Medium	Colima	Western	Indoors	Yes	Colima	Yes	Yes	No	No	No	No	No	No	No	No	No	No	No	No	No	No	No
2075	11 years	Male	Large	Colima	Western	Outdoors	Yes	Tecomán	Yes	Yes	Yes	No	No	No	No	No	No	No	No	No	No	No	No	No	No
2076	8 years	Female	No data	Colima	Western	Outdoors	No		Yes	Yes	No	No	No	No	No	No	No	No	No	No	No	No	No	No	No
2077	2 years	Female	Small	Colima	Western	Indoors	Yes	Colima	Yes	Yes	No	No	No	No	No	No	No	No	No	No	No	No	No	No	No
2078	2 years	Male	Large	Colima	Western	Outdoors	Yes	Michoacán	Yes	Yes	Yes	No	No	No	No	No	No	No	No	No	No	No	No	No	No
2079	2 years	Male	Medium	Colima	Western	Indoors	Yes	Colima	Yes	No	No	No	No	No	No	No	No	No	No	No	No	No	No	No	No
2080	8 years	Male	Large	Colima	Western	Outdoors	Yes	Jalisco	Yes	No	No	No	No	Yes	No	No	No	No	No	No	No	No	No	No	No
2081	3 years	Male	Small	Colima	Western	Indoors	Yes	Colima	Yes	Yes	No	No	No	No	No	No	No	No	No	No	No	No	No	No	No
2082	3 months	Female	Medium	Colima	Western	Indoors	Yes	Colima	Yes	Yes	No	No	No	No	No	No	No	No	No	No	No	No	No	No	No
2083	3 years	Male	Small	Colima	Western	Outdoors	Yes	Colima	Yes	Yes	No	No	No	No	No	No	No	No	No	No	No	No	No	No	No
2084	3 years	Male	No data	Colima	Western	Indoors	Yes	Colima	Yes	Yes	No	No	No	No	No	No	No	No	No	No	No	No	No	No	No
2085	3 years	Male	Small	Colima	Western	Indoors	Yes	Colima	Yes	No	No	No	No	No	No	No	No	No	No	No	No	No	No	No	No
2086	2 years	Male	Small	Colima	Western	Outdoors	Yes	Colima	Yes	Yes	No	No	No	No	No	No	Yes	No	No	No	No	No	No	No	No
2087	3 years	Male	Large	Colima	Western	Outdoors	Yes	Colima	Yes	Yes	No	No	No	No	No	No	No	No	No	No	No	No	No	No	No
2088	2 years	Male	No data	Colima	Western	Outdoors	Yes	Colima	No	Yes	No	No	No	No	No	No	Yes	No	No	No	No	No	No	No	No
2089	5 years	Female	No data	Colima	Western	Outdoors	Yes	Colima	Yes	Yes	Yes	No	No	No	No	No	No	No	No	No	No	No	No	No	No
2090	2 years	Female	Small	Colima	Western	Outdoors	Yes	Colima	Yes	Yes	No	No	No	No	No	No	Yes	No	No	No	No	No	No	No	No
2091	4 years	Male	Small	Colima	Western	Outdoors	Yes	Colima	No	Yes	Yes	No	No	No	No	No	No	No	No	No	No	No	No	No	No
2092	3 years	Male	Small	Colima	Western	Outdoors	Yes	Colima	Yes	Yes	No	No	No	No	No	No	No	No	No	No	No	No	No	No	No
2093	10 months	Male	Small	Colima	Western	Outdoors	Yes	Jalisco	Yes	Yes	No	No	No	No	No	No	No	No	No	No	No	No	No	No	No
2094	4 years	Female	No data	Colima	Western	Outdoors	Yes	Colima	Yes	Yes	No	No	No	No	No	No	No	No	No	No	No	No	No	No	No
2095	6 years	Female	No data	Colima	Western	Outdoors	Yes	Colima	Yes	Yes	No	No	No	No	No	No	Yes	No	No	No	No	No	No	No	No
2096	2 years	Female	Small	Jalisco	Western	Indoors	No		No	Yes	No	No	No	No	No	No	No	No	No	No	No	No	No	No	No
2097	13 years	Female	Small	Jalisco	Western	Outdoors	No		Yes	Yes	No	No	No	No	No	No	No	No	No	No	No	No	No	No	No
2098	10 months	Male	Small	Jalisco	Western	Indoors	Yes	Colima	Yes	Yes	No	No	No	No	No	No	No	No	No	No	No	No	No	No	No
2099	6 years	No data	Small	Jalisco	Western	Indoors	No		Yes	No	Yes	No	No	No	No	No	No	No	No	No	No	No	No	No	No
2100	4 years	No data	Small	Jalisco	Western	Indoors	No		Yes	No	No	No	No	No	No	No	No	No	No	No	No	No	No	No	No
2101	8 years	Male	Medium	Jalisco	Western	Indoors	No		Yes	Yes	No	No	No	No	No	No	No	No	No	No	No	No	No	No	No
2102	4 years	Female	Small	Jalisco	Western	Indoors	No		Yes	Yes	Yes	No	No	No	No	No	No	No	No	No	No	No	No	No	No
2103	No data	No data	No data	Jalisco	Western	Indoors	No data		Yes	No data	No	No	No	No	No	No	No	No	No	No	No	No	No	No	No
2104	9 months	Male	Large	Jalisco	Western	Outdoors	No		Yes	No	No	No	No	No	No	No	No	No	No	No	No	No	No	No	No
2105	4 years	Male	Small	Jalisco	Western	Outdoors	No		Yes	Yes	No	No	No	No	No	No	No	No	No	No	No	No	No	No	No
2106	3 years	Female	Large	Jalisco	Western	No data	No		Yes	Yes	No	No	No	No	No	No	No	No	No	No	No	No	No	No	No
2107	4 years	Male	Small	Guerrero	Southwestern	Outdoors	No		Yes	No	No	No	No	No	No	No	No	No	No	No	No	No	No	No	No
2108	3 years	Male	Medium	Guerrero	Southwestern	Outdoors	No		Yes	No	No	No	No	No	No	No	No	No	No	No	No	No	No	No	No
2109	3 years	Male	Small	Guerrero	Southwestern	Outdoors	No		Yes	No	No	No	No	No	No	No	No	No	No	No	No	No	No	No	No
2110	4 years	Male	Medium	Guerrero	Southwestern	Outdoors	No		Yes	No	No	No	No	No	No	No	No	No	No	No	No	No	No	No	No
2111	2 years	Male	No data	Guerrero	Southwestern	Outdoors	No		Yes	No	No	No	No	No	No	No	No	No	No	No	No	No	No	No	No
2112	7 months	Female	Large	Guerrero	Southwestern	Outdoors	Yes	Puebla	Yes	Yes	No	No	No	No	No	No	No	No	No	No	No	No	No	No	No
2113	9 years	Male	Small	Guerrero	Southwestern	Outdoors	No		Yes	Yes	Yes	No	No	No	No	No	No	No	No	No	No	No	No	No	No
2114	3 months	Female	Small	Guerrero	Southwestern	Indoors	No		Yes	Yes	No	No	No	No	No	No	No	No	No	No	No	No	No	No	No
2115	2 years	Female	Small	Guerrero	Southwestern	Indoors	No		Yes	Yes	No	No	No	No	No	No	No	No	No	No	No	No	No	No	No
2116	3 years	No data	Large	Guerrero	Southwestern	Indoors	No		Yes	Yes	No	No	No	No	No	No	No	No	No	No	No	No	No	No	No
2117	9 years	Male	Large	Guerrero	Southwestern	Indoors	No		Yes	Yes	No	No	No	No	No	No	No	No	No	No	No	No	No	No	No
2118	4 years	Male	Small	Guerrero	Southwestern	Outdoors	No		Yes	Yes	No	No	No	No	No	No	No	No	No	No	No	No	No	No	No
2119	11 years	Male	Small	Guerrero	Southwestern	Outdoors	No		Yes	No	No	No	No	No	No	No	No	No	No	No	No	No	No	No	No
2120	3 years	Female	No data	Guerrero	Southwestern	Indoors	No		Yes	Yes	No	No	No	No	No	No	No	No	No	No	No	No	No	No	No
2121	3 years	Female	Small	Guerrero	Southwestern	Outdoors	No		Yes	Yes	No	No	No	No	No	No	No	No	No	No	No	No	No	No	No
2122	2 years	Female	Small	Guerrero	Southwestern	Indoors	No		Yes	Yes	No	No	No	No	No	No	No	No	No	No	No	No	No	No	No
2123	4 years	Male	Large	Guerrero	Southwestern	Indoors	No		Yes	Yes	Yes	No	No	No	No	No	No	No	No	No	No	No	No	No	No
2124	9 years	Male	Medium	Guerrero	Southwestern	Outdoors	No		Yes	Yes	No	No	No	No	No	No	No	No	No	No	No	No	No	No	No
2125	3 years	Female	Small	Guerrero	Southwestern	Indoors	No		Yes	Yes	No	No	No	No	No	No	No	No	No	No	No	No	No	No	No
2126	6 years	Female	Small	Guerrero	Southwestern	Outdoors	No		Yes	Yes	No	No	No	No	No	No	No	No	No	No	No	No	No	No	No
2127	7 years	Female	Small	Guerrero	Southwestern	Indoors	No		Yes	Yes	No	No	No	No	No	No	No	No	No	No	No	No	No	No	No
2128	11 years	Male	Small	Guerrero	Southwestern	Indoors	No		Yes	Yes	No	No	No	No	No	No	No	No	No	No	No	No	No	No	No
2129	6 years	Female	No data	Guerrero	Southwestern	Indoors	No		Yes	Yes	Yes	No	No	No	No	No	No	No	No	No	No	No	No	No	No
2130	6 years	Male	Small	Guerrero	Southwestern	Indoors	No		Yes	Yes	No	No	No	No	No	No	No	No	No	No	No	No	No	No	No
2131	9 years	Female	No data	Guerrero	Southwestern	Outdoors	No		Yes	Yes	No	No	No	No	No	No	Yes	No	No	No	No	No	No	No	No
2132	6 years	Female	No data	Guerrero	Southwestern	No data	No		Yes	Yes	No	No	No	No	No	No	No	No	No	No	No	No	No	No	No
2133	4 years	Male	Large	Guerrero	Southwestern	Indoors	Yes	Guadalajara	Yes	No	No	No	No	No	No	No	No	No	No	No	No	No	No	No	No
2134	1 year	Female	No data	Querétaro	Northcentral	Indoors	Yes	Puebla	No	No	No	No	No	No	No	No	No	No	No	No	No	No	No	No	No
2135	8 years	Male	Large	Querétaro	Northcentral	Outdoors	No		No	No	No	No	No	No	No	No	No	No	No	No	No	No	No	No	No
2136	7 years	Male	Large	Querétaro	Northcentral	Outdoors	No		Yes	Yes	No	No	No	No	No	No	Yes	No	No	No	No	No	No	No	No
2137	10 years	Female	Large	Querétaro	Northcentral	Indoors	Yes	Nuevo México, Chih	Yes	No	No	No	No	No	No	No	No	No	No	No	No	No	No	No	No
2138	3 years	Male	Large	Querétaro	Northcentral	Outdoors	Yes	Hidalgo	Yes	No	No	No	No	No	No	No	No	No	No	No	No	No	No	No	No
2139	8 years	Male	Medium	Querétaro	Northcentral	Outdoors	No		No	No	No	No	No	No	No	No	No	No	No	No	No	No	No	No	No
2140	8 years	Female	Small	Querétaro	Northcentral	Indoors	No		No	No	No	No	No	No	No	No	No	No	No	No	No	No	No	No	No
2141	8 years	Male	Large	Querétaro	Northcentral	Outdoors	No		Yes	No	No	No	No	No	No	No	No	No	No	No	No	No	No	No	No
2142	2 years	Male	No data	Querétaro	Northcentral	Outdoors	No		Yes	No	No	No	No	No	No	No	No	No	No	No	No	No	No	No	No
2143	12 years	Female	No data	Querétaro	Northcentral	Indoors	No		Yes	Yes	No	No	No	No	No	No	No	No	No	No	No	No	No	No	No
2144	2 years	Female	No data	Querétaro	Northcentral	Outdoors	No		Yes	No	No	No	No	No	No	No	No	No	No	No	No	No	No	No	No
2145	11 years	Female	No data	Querétaro	Northcentral	No data	No		Yes	No	No	No	No	No	No	No	No	No	No	No	No	No	No	No	No
2146	6 years	Male	Large	Querétaro	Northcentral	Indoors	No		No	No	No	No	No	No	No	No	No	No	No	No	No	No	No	No	No
2147	7 years	Male	No data	Querétaro	Northcentral	Indoors	No		No	No	No	No	No	No	No	No	No	No	No	No	No	No	No	No	No
2148	11 years	Female	Large	Querétaro	Northcentral	Outdoors	No		Yes	No	No	No	No	No	No	No	No	No	No	No	No	No	No	No	No
2149	4 years	Male	Large	Querétaro	Northcentral	Outdoors	No		Yes	No	No	No	No	No	No	No	No	No	No	No	No	No	No	No	No
2150	15 years	Female	No data	Querétaro	Northcentral	Indoors	Yes	Mazatlan, DF	Yes	Yes	Yes	No	No	No	No	No	No	No	No	No	No	No	No	No	No
2151	2 years	Female	Small	Querétaro	Northcentral	Indoors	No		No	No	No	No	No	No	No	No	No	No	No	No	No	No	No	No	No
2152	6 years	Male	Large	Querétaro	Northcentral	Indoors	Yes	México	Yes	Yes	No	No	No	No	No	No	No	No	No	No	No	No	No	No	No
2153	2 years	Female	Large	Querétaro	Northcentral	Indoors	No		No	No	No	No	No	No	No	No	No	No	No	No	No	No	No	No	No
2154	2 years	Female	Medium	Querétaro	Northcentral	Outdoors	No		Yes	Yes	No	No	No	No	No	No	No	No	No	No	No	No	No	No	No
2155	3 years	Male	Small	Querétaro	Northcentral	No data	No		No data	Yes	No	No	No	No	No	No	No	No	No	No	No	No	No	No	No
2156	3 years	Male	Small	Querétaro	Northcentral	Outdoors	No		No	No	No	No	No	No	No	No	No	No	No	No	No	No	No	No	No
2157	6 years	Female	Medium	Querétaro	Northcentral	Indoors	No		No	Yes	No	No	No	No	No	No	No	No	No	No	No	No	No	No	No
2158	No data	Female	Large	Querétaro	Northcentral	Outdoors	No		No data	Yes	No	No	No	No	No	No	No	No	No	No	No	No	No	No	No
2159	4 years	Male	Large	Querétaro	Northcentral	Outdoors	No		Yes	Yes	No	No	No	No	No	No	No	No	No	No	No	No	No	No	No
2160	11 years	Male	Large	Querétaro	Northcentral	Outdoors	No		No	No	No	No	No	No	No	No	No	No	No	No	No	No	No	No	No
2161	3 years	Female	Small	Querétaro	Northcentral	Indoors	No		No	No	No	No	No	No	No	No	No	No	No	No	No	No	No	No	No
2162	4 years	Female	No data	Querétaro	Northcentral	Outdoors	No		Yes	Yes	No	No	No	No	No	No	No	No	No	No	No	No	No	No	No
2163	5 years	Female	No data	Querétaro	Northcentral	No data	No		Yes	No	No	No	No	No	No	No	No	No	No	No	No	No	No	No	No
2164	4 years	Male	Small	Querétaro	Northcentral	Outdoors	Yes	DF	No	No	No	No	No	No	No	No	No	No	No	No	No	No	No	No	No
2165	3 years	Female	No data	Querétaro	Northcentral	Outdoors	No		Yes	Yes	Yes	No	No	No	No	No	No	No	No	No	No	No	No	No	No
2166	3 years	Female	No data	Querétaro	Northcentral	Indoors	No		Yes	Yes	No	No	No	No	No	No	No	No	No	No	No	No	No	No	No
2167	12 years	Female	Small	Querétaro	Northcentral	Indoors	No		Yes	Yes	No	No	No	No	No	No	No	No	No	No	No	No	No	No	No
2168	11 years	Male	No data	Querétaro	Northcentral	Outdoors	No		No	Yes	No	No	No	No	No	No	No	No	No	No	No	No	No	No	No
2169	10 years	Male	Medium	Querétaro	Northcentral	Indoors	No		Yes	Yes	No	No	No	No	No	No	No	No	No	No	No	No	No	No	No
2170	8 years	Male	Small	Querétaro	Northcentral	Outdoors	Yes	Puebla, Colima	Yes	Yes	No	No	No	No	No	No	No	No	No	No	No	No	No	No	No
2171	5 years	Female	Small	Querétaro	Northcentral	Outdoors	No		Yes	Yes	No	No	No	No	No	No	No	No	No	No	No	No	No	No	No
2172	3 years	Male	Small	Querétaro	Northcentral	Indoors	Yes	México	No	No	No	No	No	No	No	No	No	No	No	No	No	No	No	No	No
2173	No data	Male	Small	Querétaro	Northcentral	No data	No		No data	Yes	No	No	No	No	No	No	No	No	No	No	No	No	No	No	No
2174	4 years	Male	Medium	Querétaro	Northcentral	Indoors	No		Yes	No	No	No	No	No	No	No	No	No	No	No	No	No	No	No	No
2175	2 years	Female	Medium	Querétaro	Northcentral	Indoors	Yes	DF	No	No	No	No	No	No	No	No	No	No	No	No	No	No	No	No	No
2176	3 years	Male	Small	Querétaro	Northcentral	No data	No		No	No	No	No	No	No	No	No	No	No	No	No	No	No	No	No	No
2177	10 years	Male	Small	Querétaro	Northcentral	Outdoors	No		No	No	No	No	No	No	No	No	No	No	No	No	No	No	No	No	No
2178	3 years	Female	No data	Querétaro	Northcentral	Outdoors	Yes	Sierra	Yes	No	No	No	No	No	No	No	No	No	No	No	No	No	No	No	No
2179	14 years	Male	Medium	Querétaro	Northcentral	Indoors	Yes	DF, León	No data	Yes	No	No	No	No	No	No	No	No	No	No	No	No	No	No	No
2180	6 years	Male	Large	BCS	Northwestern	Outdoors	No		Yes	Yes	No	No	No	No	No	No	Yes	No	No	No	No	No	No	No	No
2181	5 years	Female	Small	BCS	Northwestern	Outdoors	No		Yes	Yes	Yes	No	No	No	No	No	No	No	No	No	No	No	No	No	No
2182	6 years	Female	Large	BCS	Northwestern	Outdoors	No		Yes	No	No	No	No	No	No	No	No	No	No	No	No	No	No	No	No
2183	6 years	Female	Small	BCS	Northwestern	Outdoors	No		Yes	No	No	No	No	No	No	No	Yes	No	No	No	No	No	No	No	No
2184	10 years	Female	Large	BCS	Northwestern	Outdoors	No		Yes	No	No	No	No	No	No	No	No	No	No	No	No	Yes	No	No	No
2185	2 years	Male	Large	BCS	Northwestern	Outdoors	No		Yes	No	Yes	No	No	No	No	No	No	No	No	No	No	No	No	No	No
2186	5 years	Female	Small	BCS	Northwestern	Outdoors	No		No data	Yes	No	No	No	No	No	No	No	No	No	No	No	No	No	No	No
2187	No data	Male	Small	BCS	Northwestern	Outdoors	Yes	Cabo San Lucas	No	No	No	No	No	No	No	No	No	No	No	No	No	No	No	No	No
2188	6 years	Female	Large	BCS	Northwestern	Outdoors	Yes	Tijuana	Yes	Yes	Yes	No	No	No	No	No	No	No	No	No	No	No	No	No	No
2189	3 years	Female	Small	BCS	Northwestern	Indoors	Yes	Guadalajara	Yes	No	No	No	No	No	No	No	No	No	No	No	No	No	No	No	No
2190	10 years	Female	No data	BCS	Northwestern	Outdoors	No		Yes	Yes	Yes	No	No	No	No	No	No	No	No	No	No	No	No	No	No
2191	10 years	Male	Medium	BCS	Northwestern	Outdoors	No		Yes	Yes	Yes	No	No	No	No	No	No	No	No	No	No	No	No	No	No
2192	5 years	Female	No data	BCS	Northwestern	No data	No		No data	Yes	No	No	No	No	No	No	No	No	No	No	No	No	No	No	No
2193	10 years	Female	Small	BCS	Northwestern	Outdoors	No		Yes	Yes	Yes	No	No	No	No	No	No	No	No	No	No	No	No	No	No
2194	No data	Female	Small	BCS	Northwestern	Outdoors	No		Yes	No	No	No	No	No	No	No	No	No	No	No	No	No	No	No	No
2195	2 years	Male	Large	BCS	Northwestern	Outdoors	No		Yes	No	No	No	No	No	No	No	No	No	No	No	No	No	No	No	No
2196	5 years	Female	No data	BCS	Northwestern	Outdoors	No		Yes	Yes	No	No	No	No	No	No	No	No	No	No	No	No	No	No	No
2197	4 years	Female	Large	BCS	Northwestern	Indoors	No		Yes	Yes	No	No	No	No	No	No	No	No	No	No	No	No	No	No	No
2198	11 years	Male	Small	BCS	Northwestern	Outdoors	No		Yes	Yes	Yes	No	No	No	No	No	No	No	No	No	No	No	No	No	No
2199	13 years	Male	No data	BCS	Northwestern	Outdoors	Yes	LA, Loreto, BCS	Yes	Yes	No	No	No	No	Yes	No	No	No	No	No	No	No	No	No	No
2200	1 year	Female	Large	BCS	Northwestern	Outdoors	No		Yes	No	Yes	No	No	No	No	No	No	No	No	No	No	No	No	No	No
2201	8 years	Female	Small	BCS	Northwestern	Outdoors	Yes	LA, Loreto, BCS	Yes	No	Yes	No	No	No	No	No	No	No	No	No	No	No	No	No	No
2202	4 years	Male	Small	BCS	Northwestern	Outdoors	Yes	LA, Loreto, BCS	Yes	No	Yes	No	No	No	No	No	No	No	No	No	No	No	No	No	No
2203	7 years	Female	Large	BCS	Northwestern	Outdoors	Yes	LA, Loreto, BCS	Yes	No	No	No	No	No	No	No	Yes	No	No	No	No	No	No	No	No
2204	7 years	Male	No data	BCS	Northwestern	No data	No		Yes	Yes	No	No	No	No	No	No	No	No	No	No	No	No	No	No	No
2205	6 years	Male	Small	BCS	Northwestern	Indoors	No		Yes	No	No	No	No	No	No	No	No	No	No	No	No	No	No	No	No
2206	10 years	Male	Medium	BCS	Northwestern	Indoors	No		Yes	No	No	No	No	No	No	No	No	No	No	No	No	No	No	No	No
2207	No data	Male	Medium	BCS	Northwestern	Indoors	No		Yes	No	Yes	No	No	No	No	No	No	No	No	No	No	No	No	No	No
2208	4 years	Male	Large	BCS	Northwestern	Outdoors	No		Yes	No	No	No	No	No	No	No	No	No	No	No	No	Yes	No	No	No
2209	5 years	Female	No data	BCS	Northwestern	Indoors	No		Yes	Yes	No	No	No	No	No	No	Yes	No	No	No	No	No	No	No	No
2210	12 years	Male	Medium	Yucatán	Southeastern	Indoors	No		Yes	Yes	No	No	No	No	No	No	Yes	No	No	No	No	No	No	No	No
2211	6 years	Male	Small	Yucatán	Southeastern	Indoors	No		Yes	No	Yes	No	No	No	No	No	No	No	No	No	No	No	No	No	No
2212	6 months	Male	No data	Yucatán	Southeastern	Outdoors	No		Yes	Yes	No	No	No	No	No	No	No	No	No	No	No	No	No	No	No
2213	11 years	Female	No data	Yucatán	Southeastern	Outdoors	No		Yes	No	No	No	No	No	No	No	No	No	No	No	No	No	No	No	No
2214	14 years	Female	No data	Yucatán	Southeastern	Outdoors	Yes	Calakmul	Yes	Yes	No	No	No	No	Yes	No	No	No	No	No	No	No	No	No	No
2215	2 years	Female	Large	Yucatán	Southeastern	Outdoors	No		Yes	Yes	No	No	No	No	No	No	Yes	No	No	No	No	No	No	No	No
2216	12 years	Male	Small	Yucatán	Southeastern	Outdoors	No		Yes	No	No	No	No	No	No	No	No	No	No	No	No	No	No	No	No
2217	1 year	Male	Small	Yucatán	Southeastern	Outdoors	Yes	Coatzacoalcos	Yes	No	Yes	No	No	No	No	No	No	No	No	No	No	No	No	No	No
2218	3 months	Male	Large	Yucatán	Southeastern	Outdoors	No		Yes	No data	No	No	No	No	No	No	No	No	No	No	No	No	No	No	No
2219	No data	Female	Large	Yucatán	Southeastern	No data	No		No data	No data	No	No	No	No	No	No	No	No	No	No	No	No	No	No	No
2220	10 years	Male	Large	Yucatán	Southeastern	Outdoors	No		Yes	Yes	Yes	No	No	No	No	No	No	No	No	No	No	No	No	No	No
2221	1 year	Female	Small	Yucatán	Southeastern	Outdoors	No		Yes	No	No	No	No	No	No	No	No	No	No	No	No	No	No	No	No
2222	1 year	Female	No data	Yucatán	Southeastern	Outdoors	No		Yes	No	No	No	No	No	No	No	No	No	No	No	No	No	No	No	No
2223	11 years	Male	Medium	Yucatán	Southeastern	Indoors	No		Yes	Yes	No	No	No	No	No	No	No	No	No	No	No	No	No	No	No
2224	5 years	Female	No data	Yucatán	Southeastern	Outdoors	No		Yes	Yes	No	No	No	No	No	No	No	No	No	No	No	No	No	No	No
2225	9 years	Male	No data	Yucatán	Southeastern	Outdoors	No		Yes	Yes	No	Yes	No	No	No	No	No	No	No	No	No	No	No	No	No
2226	3 years	Female	Small	Yucatán	Southeastern	Indoors	No		Yes	No	No	No	No	No	No	No	No	No	No	No	No	No	No	No	No
2227	No data	Female	Large	Yucatán	Southeastern	Outdoors	No		Yes	No data	No	No	No	No	No	No	No	No	No	No	No	No	No	No	No
2228	4 years	Male	Small	Yucatán	Southeastern	Outdoors	No		No data	No	No	No	No	Yes	No	No	No	No	No	No	No	No	No	No	No
2229	5 years	Female	Medium	Yucatán	Southeastern	Outdoors	No		Yes	Yes	Yes	No	No	No	No	No	No	No	No	No	No	No	No	No	No
2230	3 years	Female	Large	Yucatán	Southeastern	Indoors	Yes	México, Campeche	No	No	No	No	No	No	No	No	No	No	No	No	No	No	No	No	No
2231	1 year	Female	Small	Yucatán	Southeastern	Indoors	No		Yes	No	No	No	No	Yes	No	No	No	No	No	No	No	No	No	No	No
2232	8 years	Male	Large	Yucatán	Southeastern	Outdoors	No		Yes	No	No	No	No	No	No	No	No	No	No	No	No	No	No	No	No
2233	No data	Male	Large	Yucatán	Southeastern	Outdoors	No		Yes	No	No	No	No	No	No	No	No	No	No	No	No	No	No	No	No
2234	7 months	Male	Small	Yucatán	Southeastern	Indoors	No		No	No data	No	No	No	No	No	No	No	No	No	No	No	No	No	No	No
2235	6 years	Male	Small	Yucatán	Southeastern	No data	No		Yes	Yes	Yes	No	No	No	No	No	No	No	No	No	No	No	No	No	No
2236	12 years	Male	No data	Yucatán	Southeastern	Outdoors	No		Yes	Yes	Yes	No	No	No	No	No	No	No	No	No	No	No	No	No	No
2237	9 years	Male	Large	Yucatán	Southeastern	Outdoors	No		No	No data	No	No	No	No	No	No	No	No	No	No	No	No	No	No	No
2238	No data	Female	No data	Yucatán	Southeastern	No data	No		No data	No	No	No	No	No	No	No	No	No	No	No	No	No	No	No	No
2239	8 years	Male	No data	Yucatán	Southeastern	Indoors	Yes	Villahermosa	Yes	No	No	No	No	No	No	No	No	No	No	No	No	No	No	No	No
2240	7 years	Female	No data	Yucatán	Southeastern	Outdoors	No		Yes	Yes	Yes	No	No	No	No	No	No	No	No	No	No	No	No	No	No
2241	6 years	Female	Small	Yucatán	Southeastern	Outdoors	No		Yes	Yes	Yes	No	No	No	No	No	No	No	No	No	No	No	No	No	No
2242	12 years	Female	Large	Yucatán	Southeastern	Outdoors	No		Yes	No	Yes	No	No	No	No	No	No	No	No	No	No	No	No	No	No
2243	10 years	Female	No data	Yucatán	Southeastern	Outdoors	No		Yes	Yes	Yes	No	No	No	No	No	No	No	No	No	No	No	No	No	No
2244	2 years	Male	Medium	Yucatán	Southeastern	Outdoors	Yes	Mérida	Yes	Yes	No	No	No	No	No	No	No	No	No	No	No	No	No	No	No
2245	7 years	Male	Small	Yucatán	Southeastern	Outdoors	No		Yes	Yes	Yes	No	No	No	No	No	No	No	No	No	No	No	No	No	No
2246	2 years	Male	Medium	Yucatán	Southeastern	Outdoors	No		Yes	Yes	No	No	No	No	No	No	No	No	No	No	No	No	No	No	No
2247	4 months	Female	Small	Yucatán	Southeastern	Outdoors	No		Yes	No data	No	No	No	No	No	No	No	No	No	No	No	No	No	No	No
2248	10 years	Male	Large	Yucatán	Southeastern	Outdoors	No		Yes	No	Yes	No	No	No	No	No	No	No	No	No	No	No	No	No	No
2249	2 years	Male	Large	Yucatán	Southeastern	Outdoors	No		Yes	No	No	No	No	No	No	No	No	No	No	No	No	No	No	No	No
2250	6 years	Male	Large	Yucatán	Southeastern	Outdoors	No		Yes	Yes	No	No	No	No	No	No	No	No	No	No	No	No	No	No	No
2251	2 years	Male	Large	Yucatán	Southeastern	Outdoors	No		No	No	No	No	No	No	No	No	No	No	No	No	No	No	No	No	No
2252	8 years	Male	Small	Yucatán	Southeastern	Indoors	No		Yes	Yes	No	No	No	No	No	No	No	No	No	No	No	No	No	No	No
2253	2 years	Male	Medium	Yucatán	Southeastern	Indoors	No		No	No	No	No	No	No	No	No	No	No	No	No	No	No	No	No	No
2254	3 years	Male	Small	Yucatán	Southeastern	Indoors	No		No	No	No	No	No	No	No	No	No	No	No	No	No	No	No	No	No
2255	8 years	Female	Medium	Yucatán	Southeastern	Outdoors	No		Yes	Yes	No	No	No	No	No	No	No	No	No	No	No	No	No	No	No
2256	3 years	Male	Medium	Yucatán	Southeastern	Outdoors	No		No	No	No	No	No	No	No	No	No	No	No	No	No	No	No	No	No
2257	2 years	Female	Medium	Yucatán	Southeastern	Outdoors	No		Yes	Yes	Yes	No	No	No	No	No	No	No	No	No	No	No	No	No	No
2258	2 years	Female	Small	Yucatán	Southeastern	Outdoors	No		No	No	No	No	No	No	No	No	No	No	No	No	No	No	No	No	No
2259	3 years	Male	Medium	Yucatán	Southeastern	Indoors	No		No	No	No	No	No	No	No	No	No	No	No	No	No	No	No	No	No
2260	4 years	Female	Small	Yucatán	Southeastern	Outdoors	No		Yes	Yes	No	No	No	No	No	No	No	No	No	No	No	No	No	No	No
2261	3 years	Male	Large	Yucatán	Southeastern	Outdoors	No		No	No	No	No	No	No	No	No	No	No	No	No	No	No	No	No	No
2262	5 years	Male	Small	Yucatán	Southeastern	Indoors	No		No	No	No	No	No	No	No	No	No	No	No	No	No	No	No	No	No
2263	3 years	Male	Medium	Yucatán	Southeastern	Outdoors	No		Yes	Yes	No	No	No	No	No	No	No	No	No	No	No	No	No	No	No
2264	4 years	Female	Large	Yucatán	Southeastern	Outdoors	No		No	No	No	No	No	No	No	No	No	No	No	No	No	No	No	No	No
2265	4 years	Male	Small	Yucatán	Southeastern	Indoors	No		Yes	No	No	No	No	No	No	No	No	No	No	No	No	No	No	No	No
2266	5 years	Male	Large	Yucatán	Southeastern	Indoors	No		Yes	Yes	No	No	No	No	No	No	No	No	No	No	No	No	No	No	No
2267	2 years	Male	Large	Yucatán	Southeastern	Outdoors	No		Yes	No	No	No	No	No	No	No	No	No	No	No	No	No	No	No	No
2268	2 years	Male	Small	Yucatán	Southeastern	Outdoors	No		No	No	No	No	No	No	No	No	No	No	No	No	No	No	No	No	No
2269	3 years	Male	Medium	Yucatán	Southeastern	Outdoors	No		Yes	Yes	No	No	No	No	No	No	No	No	No	No	No	No	No	No	No
2270	2 years	Male	Small	Yucatán	Southeastern	Outdoors	No		Yes	Yes	No	No	No	No	No	No	No	No	No	No	No	No	No	No	No
2271	6 years	Male	Large	Yucatán	Southeastern	Outdoors	No		Yes	Yes	No	No	No	No	No	No	No	No	No	No	No	No	No	No	No
2272	2 years	Female	Large	Yucatán	Southeastern	Outdoors	No		Yes	Yes	No	No	No	No	No	No	No	No	No	No	No	No	No	No	No
2273	7 years	Female	Large	BCN	Northwestern	Indoors	No		Yes	No	No	No	No	No	No	No	No	No	No	No	No	No	No	No	No
2274	13 years	Male	No data	BCN	Northwestern	Indoors	Yes	California	No	Yes	No	No	No	No	No	No	No	No	No	No	No	No	No	No	No
2275	2 years	Male	Small	BCN	Northwestern	Indoors	No		Yes	No	No	No	No	No	No	No	No	No	No	No	No	No	No	No	No
2276	8 years	Female	Small	BCN	Northwestern	No data	No		No	Yes	No	No	No	No	No	No	Yes	No	No	No	No	No	No	No	No
2277	2 years	Male	Large	BCN	Northwestern	Indoors	No		Yes	Yes	No	No	No	No	No	No	Yes	No	No	No	No	No	No	No	No
2278	10 years	Female	Large	BCN	Northwestern	Indoors	No		Yes	Yes	No	No	No	No	No	No	Yes	No	No	No	No	No	No	No	No
2279	2 years	Female	Small	BCN	Northwestern	Indoors	No		No	No	No	No	No	No	No	No	No	No	No	No	No	No	No	No	No
2280	2 years	Female	Large	Veracruz	Eastern	Outdoors	Yes	Mérida Campeche	Yes	No	No	No	No	Yes	No	No	No	No	No	No	No	No	No	No	No
2281	2 years	Female	Large	Veracruz	Eastern	Outdoors	Yes	Campeche	Yes	No	No	No	No	No	No	No	No	No	No	No	No	No	No	No	No
2282	2 years	Female	Large	Veracruz	Eastern	Outdoors	Yes	Villahermosa, Campeche	Yes	No	No	No	No	No	No	No	No	No	No	No	No	No	No	No	No
2283	7 years	Male	Large	Veracruz	Eastern	Outdoors	Yes	Mérida, Cancún, Campeche	Yes	No	No	No	No	No	No	No	No	No	No	No	No	No	No	No	No
2284	4 years	Male	Large	Veracruz	Eastern	Outdoors	Yes	Cancún, Campeche	No data	No	No	No	No	No	No	No	No	No	No	No	No	No	No	No	No
2285	7 years	Female	Large	Veracruz	Eastern	Outdoors	Yes	México, Mérida, Campeche, Cancún, Veracruz	Yes	No	No	No	No	No	No	No	No	No	No	No	No	No	No	No	No
2286	3 years	Male	Medium	Coahuila	Northeastern	Outdoors	No		Yes	No	No	No	No	No	No	No	No	No	No	No	No	No	No	No	No
2287	4 years	Male	Small	Coahuila	Northeastern	Outdoors	No		Yes	No	No	No	No	No	No	No	No	No	No	No	No	No	No	No	No
2288	7 years	Male	No data	Coahuila	Northeastern	Outdoors	No		Yes	Yes	No	No	No	No	No	No	No	No	No	No	No	No	No	No	No
2289	4 years	Male	Small	Coahuila	Northeastern	Outdoors	No		Yes	Yes	No	No	No	No	No	No	No	No	No	No	No	No	No	No	No
2290	3 years	Female	Small	Coahuila	Northeastern	Outdoors	Yes	Coahuila	Yes	No	No	No	No	No	No	No	No	No	No	No	No	No	No	No	No
2291	1 year	Female	Large	Coahuila	Northeastern	No data	No		Yes	No	No	No	No	No	No	No	No	No	No	No	No	No	No	No	No
2292	3 months	Male	Large	Coahuila	Northeastern	Outdoors	No		Yes	Yes	No	No	No	No	No	No	No	No	No	No	No	No	No	No	No
2293	8 years	Male	No data	Coahuila	Northeastern	Outdoors	No		Yes	Yes	No	No	No	No	No	No	No	No	No	No	No	No	No	No	No
2294	2 years	Female	Small	Coahuila	Northeastern	Outdoors	No		Yes	No	No	No	No	No	No	No	No	No	No	No	No	No	No	No	No
2295	6 years	Female	Small	Coahuila	Northeastern	Outdoors	No		Yes	Yes	Yes	No	No	No	No	No	No	No	No	No	No	No	No	No	No
2296	5 years	Female	Large	Coahuila	Northeastern	Outdoors	No		Yes	No	Yes	No	No	No	No	No	No	No	No	No	No	No	No	No	No
2297	10 years	Male	No data	Coahuila	Northeastern	Outdoors	No		No data	Yes	Yes	No	No	No	No	No	No	No	No	No	No	No	No	No	No
2298	8 years	Male	No data	Coahuila	Northeastern	Outdoors	No		Yes	No	No	No	No	No	No	No	No	No	No	No	No	No	No	No	No
2299	6 years	Male	No data	Coahuila	Northeastern	Outdoors	No		Yes	No	No	No	No	No	No	No	No	No	No	No	No	No	No	No	No
2300	6 months	Male	Large	Coahuila	Northeastern	Outdoors	No		No	Yes	Yes	No	No	No	No	No	No	No	No	No	No	No	No	No	No
2301	No data	Male	Medium	Coahuila	Northeastern	Indoors	No		No	Yes	Yes	No	No	No	No	No	No	No	No	No	No	No	No	No	No
2302	7 years	Male	No data	Coahuila	Northeastern	Indoors	No		Yes	Yes	No	No	No	No	No	No	No	No	No	No	No	No	No	No	No
2303	4 years	Male	Small	Nayarit	Western	Outdoors	No		Yes	Yes	No	No	No	No	No	No	Yes	No	No	No	No	No	No	No	No
2304	12 years	Female	Large	Nayarit	Western	Outdoors	No		Yes	No	No	No	No	No	No	No	No	No	No	No	No	No	No	No	No
2305	3 years	Female	No data	Nayarit	Western	Outdoors	No		Yes	No	Yes	No	No	No	No	No	No	No	No	No	No	No	No	No	No
2306	6 years	Male	Small	Nayarit	Western	Outdoors	No		Yes	No	No	No	No	No	No	No	No	No	No	No	No	No	No	No	No
2307	10 years	Female	Small	Nayarit	Western	Outdoors	No		Yes	No	Yes	No	No	No	No	No	No	No	No	No	No	No	No	No	No
2308	3 years	Female	Medium	Nayarit	Western	Outdoors	No		Yes	No	Yes	No	No	No	No	No	No	No	No	No	No	No	No	No	No
2309	7 years	Female	Small	Nayarit	Western	Indoors	No		Yes	No	No	No	No	No	No	No	No	No	No	No	No	No	No	No	No
2310	5 years	Male	Small	Nayarit	Western	Indoors	No		Yes	No	No	No	No	No	No	No	No	No	No	No	No	No	No	No	No
2311	3 years	Female	Small	Nayarit	Western	Indoors	No		Yes	No	No	No	No	No	No	No	No	No	No	No	No	No	No	No	No
2312	5 years	Male	No data	Nayarit	Western	Outdoors	No		Yes	No	No	No	No	No	No	No	No	No	No	No	No	No	No	No	No
2313	4 years	Male	Small	Nayarit	Western	Indoors	No		Yes	No	No	No	No	No	No	No	No	No	No	No	No	No	No	No	No
2314	8 years	Male	Medium	Nayarit	Western	Outdoors	No		Yes	No	No	No	No	No	No	No	No	No	No	No	No	No	No	No	No
2315	6 years	Male	No data	Nayarit	Western	Outdoors	No		Yes	No	No	No	No	No	No	No	No	No	No	No	No	No	No	No	No
2316	3 years	Female	Medium	Nayarit	Western	Outdoors	No		Yes	No	No	No	No	No	No	No	No	No	No	No	No	No	No	No	No
2317	3 years	Male	Large	Nayarit	Western	Outdoors	No		Yes	No	No	No	No	No	No	No	Yes	No	No	No	No	No	No	No	No
2318	6 years	Male	No data	Nayarit	Western	Outdoors	No		Yes	No	No	No	No	No	Yes	No	No	No	No	No	No	No	No	No	No
2319	6 years	Female	No data	Nayarit	Western	Outdoors	No		Yes	No	No	No	No	No	Yes	No	No	No	No	No	No	No	No	No	No
2320	2 years	Male	Large	Nayarit	Western	Outdoors	No		Yes	No	No	No	No	No	No	No	No	No	No	No	No	No	No	No	No
2321	10 years	Male	Small	Nayarit	Western	Indoors	No		Yes	No	Yes	No	No	No	No	No	No	No	No	No	No	No	No	No	No
2322	2 years	Female	Large	Nayarit	Western	No data	No		Yes	No	No	No	No	No	No	No	No	No	No	No	No	No	No	No	No
2323	2 years	Female	Large	Nayarit	Western	No data	No		Yes	No	No	No	No	No	No	No	No	No	No	No	No	No	No	No	No
2324	2 years	Female	No data	Nayarit	Western	Outdoors	No		No	No	No	No	No	No	No	No	No	No	No	No	No	No	No	No	No
2325	11 years	Male	No data	Nayarit	Western	Outdoors	No		Yes	Yes	Yes	No	No	No	No	No	No	No	No	No	No	No	No	No	No
2326	2 years	Male	Small	Nayarit	Western	Outdoors	No		Yes	Yes	No	No	No	No	No	No	No	No	No	No	No	No	No	No	No
2327	10 years	Male	Small	Nayarit	Western	Outdoors	No		Yes	Yes	No	No	No	No	No	No	Yes	No	No	No	No	No	No	No	No
2328	5 years	Female	Small	Nayarit	Western	Outdoors	No		Yes	No	No	No	No	No	No	No	No	No	No	No	No	No	No	No	No
2329	9 years	Female	Small	Nayarit	Western	Outdoors	No		Yes	No	No	No	No	No	No	No	No	No	No	No	No	No	No	No	No
2330	10 years	Female	Small	Nayarit	Western	Outdoors	No		Yes	No	Yes	No	No	No	No	No	No	No	No	No	No	No	No	No	No
2331	4 years	Female	No data	Nayarit	Western	Outdoors	No		Yes	No	No	No	No	No	No	No	No	No	No	No	No	No	No	No	No
2332	5 years	Male	Small	Nayarit	Western	Outdoors	No		Yes	No	No	No	No	No	No	No	No	No	No	No	No	No	No	No	No
2333	3 years	Female	No data	Chihuahua	Northwestern	No data	No		Yes	No	No	No	No	No	No	No	Yes	No	No	No	No	No	No	No	No
2334	8 years	Female	Large	Chihuahua	Northwestern	Outdoors	No		Yes	Yes	Yes	No	No	No	No	No	No	No	No	No	No	No	No	No	No
2335	2 years	Male	Large	Chihuahua	Northwestern	Outdoors	No		Yes	No	No	No	No	No	No	No	Yes	No	No	No	No	No	No	No	No
2336	8 years	Female	Medium	Chihuahua	Northwestern	Outdoors	No		Yes	Yes	Yes	No	No	No	No	No	No	No	No	No	No	No	No	No	No
2337	5 years	Female	No data	Chihuahua	Northwestern	Outdoors	No		Yes	Yes	Yes	No	No	No	No	No	No	No	No	No	No	No	No	No	No
2338	10 years	Male	Large	Chihuahua	Northwestern	Outdoors	No		Yes	Yes	Yes	No	No	No	No	No	No	No	No	No	No	No	No	No	No
2339	6 years	Female	Large	Chihuahua	Northwestern	Outdoors	No		Yes	Yes	Yes	No	No	No	No	No	No	No	No	No	No	No	No	No	No
2340	3 years	Male	Large	Chihuahua	Northwestern	Outdoors	No		Yes	Yes	Yes	No	No	No	No	No	No	No	No	No	No	No	No	No	No
2341	4 years	Female	No data	Chihuahua	Northwestern	Outdoors	No		Yes	No	No	No	No	No	No	No	No	No	No	No	No	No	No	No	No
2342	9 years	Male	No data	Chihuahua	Northwestern	Outdoors	No		No	No	No	No	No	No	No	No	No	No	No	No	No	No	No	No	No
2343	9 years	Male	Large	Chihuahua	Northwestern	Outdoors	No		Yes	Yes	No	No	No	No	No	No	No	No	No	No	No	No	No	No	No
2344	7 years	Male	Medium	Chihuahua	Northwestern	No data	No		Yes	Yes	Yes	No	No	No	No	No	No	No	No	No	No	No	No	No	No
2345	3 years	Male	No data	Chihuahua	Northwestern	Outdoors	No		Yes	No	No	No	No	No	No	No	Yes	No	No	No	No	No	No	No	No
2346	6 years	Female	No data	Chihuahua	Northwestern	No data	No		Yes	Yes	No	No	No	No	No	No	No	No	No	No	No	No	No	No	No
2347	3 years	Female	Large	Chihuahua	Northwestern	No data	No		No data	Yes	No	No	No	No	No	No	No	No	No	No	No	No	No	No	No
2348	9 years	Male	No data	Chihuahua	Northwestern	No data	No		Yes	Yes	Yes	No	No	No	No	No	No	No	No	No	No	No	No	No	No
2349	6 years	Male	No data	Chihuahua	Northwestern	No data	No		Yes	Yes	Yes	No	No	No	No	No	No	No	No	No	No	No	No	No	No
2350	9 years	Male	Large	Chihuahua	Northwestern	Outdoors	No		Yes	Yes	Yes	No	No	No	No	No	No	No	No	No	No	No	No	No	No
2351	9 years	Male	Large	Chihuahua	Northwestern	Outdoors	No		Yes	Yes	Yes	No	No	No	No	No	No	No	No	No	No	No	No	No	No
2352	16 years	Male	No data	Chihuahua	Northwestern	No data	No		Yes	Yes	No	No	No	No	No	No	Yes	No	No	No	No	No	No	No	No
2353	9 years	Male	Large	Chihuahua	Northwestern	No data	No		Yes	Yes	Yes	No	No	No	No	No	No	No	No	No	No	No	No	No	No
2354	3 years	Female	Small	Chihuahua	Northwestern	Outdoors	No		No	Yes	No	No	No	No	No	No	No	No	No	No	No	No	No	No	No
2355	7 years	Female	Large	Chihuahua	Northwestern	Outdoors	No		Yes	Yes	Yes	No	No	No	No	No	No	No	No	No	No	No	No	No	No
2356	4 years	Female	No data	Chihuahua	Northwestern	Outdoors	No		Yes	Yes	No	No	No	No	No	No	No	No	No	No	No	No	No	No	No
2357	8 years	Male	No data	Chihuahua	Northwestern	Outdoors	No		No	Yes	No	No	No	No	No	No	Yes	No	No	No	No	No	No	No	No
2358	9 years	Female	No data	Chihuahua	Northwestern	No data	No		Yes	Yes	No	No	No	No	No	No	No	No	No	No	No	No	No	No	No
2359	4 years	Male	No data	Chihuahua	Northwestern	Outdoors	No		Yes	Yes	No	No	No	No	No	No	Yes	No	No	No	No	No	No	No	No
2360	11 years	Male	Small	Chihuahua	Northwestern	Outdoors	No		Yes	Yes	No	No	No	No	No	No	Yes	No	No	No	No	No	No	No	No
2361	7 years	Female	Small	Chihuahua	Northwestern	No data	No		No	Yes	Yes	No	No	No	No	No	No	No	No	No	No	No	No	No	No
2362	4 years	Male	No data	Chihuahua	Northwestern	Outdoors	No		Yes	Yes	No	No	No	No	No	No	Yes	No	No	No	No	No	No	No	No
2363	No data	Male	Large	Chihuahua	Northwestern	Outdoors	No		Yes	Yes	Yes	No	No	No	No	No	No	No	No	No	No	No	No	No	No
2364	8 years	Male	No data	Nuevo León	Northeastern	Outdoors	No		Yes	Yes	Yes	No	No	No	No	No	No	No	No	No	No	No	No	No	No
2365	8 years	Female	Small	Nuevo León	Northeastern	Indoors	No		No	No	No	No	No	No	No	No	No	No	No	No	No	No	No	No	No
2366	5 years	Female	Large	Nuevo León	Northeastern	Outdoors	No		No data	No	No	No	No	No	No	No	No	No	No	No	No	No	No	No	No
2367	8 years	Female	Small	Nuevo León	Northeastern	Indoors	No		No	Yes	No	No	No	No	No	No	No	No	No	No	No	No	No	No	No
2368	8 years	Female	Large	Nuevo León	Northeastern	Outdoors	No		Yes	No	No	No	No	No	No	No	No	No	No	No	No	No	No	No	No
2369	7 years	Female	Large	Nuevo León	Northeastern	Outdoors	No		Yes	No	No	No	No	No	No	No	No	No	No	No	No	No	No	No	No
2370	2 years	Male	Small	Nuevo León	Northeastern	Indoors	No		No	No	No	No	No	No	No	No	No	No	No	No	No	No	No	No	No
2371	2 years	Female	Large	Nuevo León	Northeastern	Outdoors	No		Yes	Yes	No	No	No	No	No	No	No	No	No	No	No	No	No	No	No
2372	2 years	Male	Small	Nuevo León	Northeastern	Outdoors	No		No	Yes	No	No	No	No	No	No	No	No	No	No	No	No	No	No	No
2373	10 years	Male	Large	Nuevo León	Northeastern	Outdoors	No		Yes	No	No	No	No	Yes	No	No	No	No	No	No	No	No	No	No	No
2374	8 years	Female	Small	Nuevo León	Northeastern	Outdoors	No		No	Yes	No	No	No	No	No	No	No	No	No	No	No	No	No	No	No
2375	3 years	Female	Large	Nuevo León	Northeastern	Indoors	No		No	Yes	No	No	No	No	No	No	No	No	No	No	No	No	No	No	No
2376	4 years	Female	Large	Nuevo León	Northeastern	Outdoors	No		Yes	No	Yes	No	No	No	No	No	No	No	No	No	No	No	No	No	No
2377	3 years	Male	Large	Nuevo León	Northeastern	Outdoors	No		Yes	No	No	Yes	No	No	No	No	No	No	No	No	No	No	No	No	No
2378	14 years	Female	No data	Nuevo León	Northeastern	Indoors	No		No	Yes	No	No	No	No	No	No	No	No	No	No	No	No	No	No	No
2379	4 years	Male	Small	Nuevo León	Northeastern	Outdoors	No		No	Yes	No	No	No	No	No	No	No	No	No	No	No	No	No	No	No
2380	2 years	Male	Large	Nuevo León	Northeastern	No data	No data		No	No	No	No	No	No	No	No	No	No	No	No	No	No	No	No	No
2381	6 years	Female	Medium	Nuevo León	Northeastern	Outdoors	Yes	Monterrey	Yes	No	Yes	No	No	No	No	No	No	No	No	No	No	No	No	No	No
2382	6 years	Male	Small	Nuevo León	Northeastern	Outdoors	No		No	No	No	No	No	No	No	No	No	No	No	No	No	No	No	No	No
2383	5 years	Male	Small	Nuevo León	Northeastern	Indoors	No		No	Yes	No	No	No	No	No	No	No	No	No	No	No	No	No	No	No
2384	2 years	Female	Small	Nuevo León	Northeastern	Indoors	Yes	Brasil	Yes	Yes	Yes	No	No	No	No	No	No	No	No	No	No	No	No	No	No
2385	1 year	Female	Small	Nuevo León	Northeastern	Outdoors	No		Yes	No	No	No	No	No	No	No	No	No	No	No	No	No	No	No	No
2386	8 years	Male	No data	Nuevo León	Northeastern	Indoors	No		Yes	No	No	No	No	No	No	No	No	No	No	No	No	No	No	No	No
2387	2 years	Male	Large	Nuevo León	Northeastern	Outdoors	No		Yes	No	No	No	No	No	No	No	No	No	No	No	No	No	No	No	No
2388	2 years	Female	Small	Nuevo León	Northeastern	Indoors	Yes	Tamaulipas	No	No	No	No	No	No	No	No	No	No	No	No	No	No	No	No	No
2389	5 years	Female	Small	Nuevo León	Northeastern	Outdoors	No		Yes	No	Yes	No	No	No	No	No	No	No	No	No	No	No	No	No	No
2390	4 years	Male	Medium	Nuevo León	Northeastern	Outdoors	No		Yes	No	Yes	No	No	No	No	No	No	No	No	No	No	No	No	No	No
2391	3 years	Male	Large	Nuevo León	Northeastern	Outdoors	No		Yes	No	No	No	No	No	No	No	No	No	No	No	No	No	No	No	No
2392	6 years	Male	No data	Nuevo León	Northeastern	Outdoors	No		Yes	No	No	No	No	No	No	No	No	No	No	No	No	No	No	No	No
2393	7 years	Male	Small	Nuevo León	Northeastern	Indoors	No		No	Yes	No	No	No	No	No	No	No	No	No	No	No	No	No	No	No
2394	4 years	Female	Large	Nuevo León	Northeastern	Outdoors	No		Yes	No	No	No	No	No	No	No	No	No	No	No	No	No	No	No	No
2395	12 years	Male	Large	Nuevo León	Northeastern	Outdoors	No		No	No	No	No	No	No	No	No	No	No	No	No	No	No	No	No	No
2396	11 years	Male	Small	Nuevo León	Northeastern	Outdoors	No		Yes	No	No	No	No	No	No	No	No	No	No	No	No	No	No	No	No
2397	4 years	Female	Small	Nuevo León	Northeastern	Indoors	No		No	No	No	No	No	No	No	No	No	No	No	No	No	No	No	No	No
2398	10 years	Female	Small	Nuevo León	Northeastern	Outdoors	No		Yes	No	No	No	No	No	No	No	No	No	No	No	No	No	No	No	No
2399	8 years	Male	Large	Nuevo León	Northeastern	Outdoors	No		Yes	Yes	No	Yes	No	No	No	No	No	No	No	No	No	No	No	No	No
2400	10 years	Male	Small	Nuevo León	Northeastern	Outdoors	No		No	No	No	No	No	No	No	No	No	No	No	No	No	No	No	No	No
2401	4 years	Female	Medium	Nuevo León	Northeastern	Indoors	No		No	No	No	No	No	No	No	No	No	No	No	No	No	No	No	No	No
2402	4 years	Female	Small	Nuevo León	Northeastern	Indoors	No		No	No	No	No	No	No	No	No	No	No	No	No	No	No	No	No	No
2403	7 years	Female	Small	Nuevo León	Northeastern	Outdoors	No		No	No	No	No	No	No	No	No	No	No	No	No	No	No	No	No	No
2404	10 years	Male	Large	Nuevo León	Northeastern	Outdoors	No		Yes	No	Yes	No	No	No	No	No	No	No	No	No	No	No	No	No	No
2405	10 years	Male	Large	Nuevo León	Northeastern	Outdoors	No		Yes	No	No	Yes	No	No	No	No	No	No	No	No	No	No	No	No	No
2406	4 years	Male	Small	Nuevo León	Northeastern	Outdoors	No		No	No	No	No	No	No	No	No	No	No	No	No	No	No	No	No	No
2407	6 years	Female	Small	Nuevo León	Northeastern	Indoors	No		Yes	No	No	No	No	No	No	No	No	No	No	No	No	No	No	No	No
2408	3 months	Male	Large	Nuevo León	Northeastern	Indoors	No		No	No	No	No	No	No	No	No	No	No	No	No	No	No	No	No	No
2409	2 years	Male	Small	Nuevo León	Northeastern	Indoors	No		No data	No	No	No	No	No	No	No	No	No	No	No	No	No	No	No	No
2410	5 months	Male	Large	Nuevo León	Northeastern	No data	No		No	No	No	No	No	No	No	No	No	No	No	No	No	No	No	No	No
2411	4 months	Male	Large	Nuevo León	Northeastern	Outdoors	No		Yes	No	No	No	No	No	No	No	No	No	No	No	No	No	No	No	No
2412	4 years	Female	Small	Nuevo León	Northeastern	Outdoors	No		Yes	No	No	No	No	No	No	No	No	No	No	No	No	No	No	No	No
2413	2 years	Female	Small	Nuevo León	Northeastern	Outdoors	No		No	No	No	No	No	No	No	No	No	No	No	No	No	No	No	No	No
2414	6 years	Male	Small	Nuevo León	Northeastern	Indoors	No		No	No	No	No	No	No	No	No	No	No	No	No	No	No	No	No	No
2415	2 years	Female	Small	Nuevo León	Northeastern	Outdoors	No		Yes	No	No	No	No	No	No	No	No	No	No	No	No	No	No	No	No
2416	7 years	Male	Small	Nuevo León	Northeastern	Outdoors	No		Yes	No	No	No	No	No	No	No	No	No	No	No	No	No	No	No	No
2417	3 years	Female	Small	Nuevo León	Northeastern	Outdoors	No		Yes	No	No	No	No	No	No	No	No	No	No	No	No	No	No	No	No
2418	8 years	Male	Large	Nuevo León	Northeastern	Outdoors	No		Yes	No	Yes	No	No	No	No	No	No	No	No	No	No	No	No	No	No
2419	3 years	Female	Small	Nuevo León	Northeastern	Indoors	No		No	No	No	No	No	No	No	No	No	No	No	No	No	No	No	No	No
2420	5 years	Male	Small	Nuevo León	Northeastern	Indoors	No		Yes	No	No	No	No	No	No	No	No	No	No	No	No	No	No	No	No
2421	5 years	Male	Small	Nuevo León	Northeastern	Outdoors	No		Yes	No	No	No	No	No	No	No	No	No	No	No	No	No	No	No	No
2422	10 months	Male	Small	Chiapas	Southwestern	Indoors	No		Yes	No	No	No	No	Yes	No	No	No	No	No	No	No	No	No	No	No
2423	2 years	Female	Large	Chiapas	Southwestern	Indoors	No		Yes	Yes	Yes	No	No	No	No	No	No	No	No	No	No	No	No	No	No
2424	5 years	Female	Large	Chiapas	Southwestern	Outdoors	No		Yes	Yes	No	No	No	No	No	No	No	No	No	No	No	No	No	No	No
2425	3 months	Male	Large	Chiapas	Southwestern	Indoors	No		Yes	No data	No	No	No	No	No	No	No	No	No	No	No	No	No	No	No
2426	2 years	Female	Small	Chiapas	Southwestern	Indoors	Yes	Mérida, Tapachula	Yes	No	No	No	No	No	No	No	No	No	No	No	No	No	No	No	No
2427	1 year	Female	Small	Chiapas	Southwestern	Indoors	Yes	Cancún, Chiapas	Yes	No	No	No	No	No	No	No	Yes	No	No	No	No	No	No	No	No
2428	1 year	Female	No data	Chiapas	Southwestern	Outdoors	No		Yes	No	Yes	No	No	No	No	No	No	No	No	No	No	No	No	No	No
2429	4 months	Male	Small	Chiapas	Southwestern	Indoors	No		Yes	No	No	No	No	No	No	No	No	No	No	No	No	No	No	No	No
2430	9 years	Male	Large	Chiapas	Southwestern	Outdoors	No		Yes	No	No	No	No	No	No	No	No	No	No	No	No	No	No	No	No
2431	3 months	Female	Small	Chiapas	Southwestern	Indoors	No		No data	No	No	No	No	No	No	No	No	No	No	No	No	No	No	No	No
2432	1 year	Female	Medium	Chiapas	Southwestern	Indoors	No		Yes	Yes	No	No	No	No	No	No	Yes	No	No	No	No	No	No	No	No
2433	No data	Male	No data	Chiapas	Southwestern	Outdoors	No		Yes	No data	Yes	No	No	No	No	No	No	No	No	No	No	No	No	No	No
2434	1 year	Female	Small	Chiapas	Southwestern	Indoors	No		Yes	No	No	No	No	No	No	No	No	No	No	No	No	No	No	No	No
2435	2 months	Male	Large	Chiapas	Southwestern	Indoors	No		No	No	No	No	No	No	No	No	No	No	No	No	No	No	No	No	No
2436	2 months	Male	Large	Chiapas	Southwestern	Indoors	No		No	No	No	No	No	No	No	No	No	No	No	No	No	No	No	No	No
2437	4 months	Female	Medium	Chiapas	Southwestern	Indoors	No		No	No	No	No	No	No	No	No	No	No	No	No	No	No	No	No	No
2438	4 months	Female	Small	Chiapas	Southwestern	Indoors	No		No data	No	Yes	No	No	No	No	No	No	No	No	No	No	No	No	No	No
2439	3 years	Male	Small	Chiapas	Southwestern	Indoors	No		Yes	No	Yes	No	No	No	No	No	No	No	No	No	No	No	No	No	No
2440	3 months	Male	Small	Chiapas	Southwestern	Indoors	No		No	No	Yes	No	No	No	No	No	No	No	No	No	No	No	No	No	No
2441	4 months	Male	No data	Chiapas	Southwestern	Indoors	No		Yes	No	No	No	No	No	No	No	No	No	No	No	No	No	No	No	No
2442	6 months	No data	Small	Chiapas	Southwestern	Indoors	No		No	No	No	No	No	No	No	No	No	No	No	No	No	No	No	No	No
2443	5 months	Male	No data	Chiapas	Southwestern	Indoors	No		No data	No	No	No	No	No	No	No	No	No	No	No	No	No	No	No	No
2444	5 months	Male	Small	Chiapas	Southwestern	Indoors	No		No	No	Yes	No	No	No	No	No	No	No	No	No	No	No	No	No	No
2445	6 months	Female	Small	Chiapas	Southwestern	Indoors	No		No	No	Yes	No	No	No	No	No	No	No	No	No	No	No	No	No	No
2446	1 year	No data	Small	Chiapas	Southwestern	Indoors	No		Yes	No	Yes	No	No	No	No	No	No	No	No	No	No	No	No	No	No
2447	7 years	No data	No data	Chiapas	Southwestern	Outdoors	No		No	No	No	No	No	No	No	No	No	No	No	No	No	No	No	No	No
2448	1 year	Male	Small	Chiapas	Southwestern	Indoors	No		Yes	No	Yes	No	No	No	No	No	No	No	No	No	No	No	No	No	No
2449	12 years	Male	Large	Chiapas	Southwestern	Indoors	No		Yes	No	Yes	No	No	No	No	No	No	No	No	No	No	No	No	No	No
2450	4 months	Female	Small	Chiapas	Southwestern	Outdoors	No		Yes	Yes	Yes	No	No	No	No	No	No	No	No	No	No	No	No	No	No
2451	1 year	Female	Small	Chiapas	Southwestern	Indoors	No		Yes	No	No	No	No	No	No	No	No	No	No	No	No	No	No	No	No
2452	15 years	Male	Large	Chihuahua	Northwestern	Outdoors	No		Yes	No	Yes	No	No	No	No	No	No	No	No	No	No	No	No	No	No
2453	5 years	Female	Small	Chihuahua	Northwestern	Indoors	No		Yes	No	No	No	No	No	No	No	No	No	No	No	No	No	No	No	No
2454	5 years	Female	Medium	Chihuahua	Northwestern	Outdoors	No		No data	Yes	No	Yes	No	No	No	No	No	No	No	No	No	No	No	No	No
2455	7 years	Male	Small	Chihuahua	Northwestern	Outdoors	No		No	Yes	No	Yes	No	No	No	No	No	No	No	No	No	No	No	No	No
2456	5 years	Female	Large	Chihuahua	Northwestern	Outdoors	No		Yes	No	Yes	No	No	No	No	No	No	No	No	No	No	No	No	No	No
2457	No data	Male	Medium	Chihuahua	Northwestern	No data	No		No data	No	No	Yes	No	No	No	No	No	No	No	No	No	No	No	No	No
2458	2 years	Male	Small	Chihuahua	Northwestern	Indoors	No		Yes	No	No	No	No	No	No	No	No	No	No	No	No	No	No	No	No
2459	1 year	Male	Medium	Chihuahua	Northwestern	Indoors	Yes	Chihuahua	No	No	No	No	No	No	No	No	No	No	No	No	No	No	No	No	No
2460	6 years	Female	Medium	Chihuahua	Northwestern	Indoors	No		Yes	No	No	No	No	No	No	No	No	No	No	No	No	No	No	No	No
2461	3 years	Female	Small	Chihuahua	Northwestern	Indoors	No		No	No	No	No	No	No	No	No	No	No	No	No	No	No	No	No	No
2462	No data	Female	Small	Chihuahua	Northwestern	No data	No		No data	No	No	No	No	No	No	No	No	No	No	No	No	No	No	No	No
2463	2 years	Male	Small	Chihuahua	Northwestern	Indoors	No		Yes	No data	No	No	No	No	No	No	No	No	No	No	No	No	No	No	No
2464	6 years	Female	Large	Chihuahua	Northwestern	Outdoors	No		Yes	Yes	No	No	No	No	Yes	No	No	No	No	No	No	No	No	No	No
2465	3 years	Female	Large	Chihuahua	Northwestern	Outdoors	No		No	No	No	No	No	No	No	No	No	No	No	No	No	No	No	No	No
2466	2 years	Female	Large	Chihuahua	Northwestern	Outdoors	Yes	Nuevo Laredo	No	No	No	No	No	No	No	No	No	No	No	No	No	No	No	No	No
2467	2 years	Female	Medium	Chihuahua	Northwestern	Outdoors	Yes	EU	Yes	Yes	No	No	No	No	No	No	Yes	No	No	No	No	No	No	No	No
2468	6 years	Male	Large	Chihuahua	Northwestern	Outdoors	No		Yes	No	No	No	No	No	No	No	No	No	No	No	No	No	No	No	No
2469	2 years	Male	Large	Chihuahua	Northwestern	Outdoors	Yes	Tijuana	Yes	No	No	No	No	No	No	No	No	No	No	No	No	No	No	No	No
2470	1 year	Female	No data	Chihuahua	Northwestern	Outdoors	Yes	DF	Yes	No	No	No	No	No	No	No	No	No	No	No	No	No	No	No	No
2471	2 years	Female	Large	Chihuahua	Northwestern	Outdoors	Yes	DF	No	No	No	No	No	No	No	No	No	No	No	No	No	No	No	No	No
2472	5 years	Female	Large	Chihuahua	Northwestern	Outdoors	Yes	DF	Yes	No	No	No	No	No	No	No	No	No	No	No	No	No	No	No	No
2473	4 years	Female	Large	Chihuahua	Northwestern	Outdoors	Yes	Sonora	No	No	No	No	No	No	No	No	No	No	No	No	No	No	No	No	No
2474	2 years	Male	Medium	Chihuahua	Northwestern	Outdoors	No		Yes	Yes	No	No	No	No	No	No	No	No	No	No	No	No	No	No	No
2475	2 years	Male	Large	Chihuahua	Northwestern	Outdoors	No		Yes	No data	No	Yes	No	No	No	No	No	No	No	No	No	No	No	No	No
2476	10 years	Female	No data	Chihuahua	Northwestern	Outdoors	No		Yes	Yes	No	No	No	Yes	No	No	No	No	No	No	No	No	No	No	No
2477	2 years	Female	Small	Chihuahua	Northwestern	Outdoors	No		No	No	No	No	No	No	No	No	No	No	No	No	No	No	No	No	No
2478	4 years	Male	Large	Chihuahua	Northwestern	Outdoors	No		Yes	No	No	No	No	No	No	No	No	No	No	No	No	No	No	No	No
2479	4 years	Female	Large	Chihuahua	Northwestern	Outdoors	No		No	No	No	No	No	No	No	No	No	No	No	No	No	No	No	No	No
2480	14 years	Female	Small	Chihuahua	Northwestern	Indoors	No		No data	No data	No	No	No	No	No	No	No	No	No	No	No	No	No	No	No
2481	14 years	Female	Small	Chihuahua	Northwestern	No data	No		No data	Yes	No	No	No	No	No	No	No	No	No	No	No	No	No	No	No
2482	2 years	Male	Small	Chihuahua	Northwestern	Indoors	No		Yes	Yes	Yes	No	No	No	No	No	No	No	No	No	No	No	No	No	No
2483	2 years	Male	Medium	Chihuahua	Northwestern	Outdoors	No		Yes	Yes	No	Yes	No	No	No	No	No	No	No	No	No	No	No	No	No
2484	3 years	Male	Large	Chihuahua	Northwestern	Outdoors	No		Yes	No data	Yes	No	No	No	No	No	No	No	No	No	No	No	No	No	No
2485	2 years	Male	Small	Chihuahua	Northwestern	Indoors	No		Yes	Yes	No	No	No	No	No	No	No	No	No	No	No	No	No	No	No
2486	5 years	Male	No data	Chihuahua	Northwestern	Indoors	No		Yes	Yes	No	No	No	No	Yes	No	No	No	No	No	No	No	No	No	No
2487	3 years	Male	Medium	Chihuahua	Northwestern	Outdoors	No		Yes	Yes	No	No	No	No	No	No	Yes	No	No	No	No	No	No	No	No
2488	13 years	Male	Large	Chihuahua	Northwestern	Outdoors	No		Yes	No	No	No	No	No	No	No	No	No	No	No	No	No	No	No	No
2489	No data	Male	No data	Chihuahua	Northwestern	No data	No		Yes	Yes	No	No	No	No	No	No	No	No	No	No	No	No	No	No	No
2490	7 years	Male	No data	Chihuahua	Northwestern	Outdoors	No		Yes	No	Yes	No	No	No	No	No	No	No	No	No	No	No	No	No	No
2491	5 years	Male	Large	Chihuahua	Northwestern	Outdoors	No		Yes	Yes	No	No	No	No	Yes	No	No	No	No	No	No	No	No	No	No
2492	6 years	Female	Medium	Puebla	Eastern	Outdoors	Yes	Puebla	Yes	No	No	No	No	No	No	No	No	No	No	No	No	No	No	No	No
2493	9 years	Female	Small	Puebla	Eastern	Indoors	Yes	Puebla	No	No	No	No	No	No	No	No	No	No	No	No	No	No	No	No	No
2494	8 years	Male	Small	Puebla	Eastern	Indoors	Yes	Puebla	No	No	No	No	No	No	No	No	No	No	No	No	No	No	No	No	No
2495	2 years	Male	Small	Puebla	Eastern	Indoors	No		No	No	No	No	No	No	No	No	No	No	No	No	No	No	No	No	No
2496	9 years	Female	Large	Puebla	Eastern	Indoors	No		No	No	No	No	No	No	No	No	No	No	No	No	No	No	No	No	No
2497	6 years	Male	Small	Puebla	Eastern	Indoors	Yes	Puebla	No	No	No	No	No	No	No	No	No	No	No	No	No	No	No	No	No
2498	6 years	Female	Small	Puebla	Eastern	Indoors	Yes	Puebla	No	No	No	No	No	No	No	No	No	No	No	No	No	No	No	No	No
2499	10 years	Male	Small	Puebla	Eastern	Indoors	Yes	Veracruz	No	No	No	No	No	No	No	No	No	No	No	No	No	No	No	No	No
2500	10 years	Female	Small	Puebla	Eastern	Indoors	Yes	Querétaro, Puebla	No	No	No	No	No	No	No	No	No	No	No	No	No	No	No	No	No
2501	5 years	Female	Small	Puebla	Eastern	Indoors	Yes	DF, Puebla, Veracruz	No	No	No	No	No	No	No	No	No	No	No	No	No	No	No	No	No
2502	11 months	Female	Large	Puebla	Eastern	Outdoors	Yes	Puebla	No	No	No	No	No	No	No	No	No	No	No	No	No	No	No	No	No
2503	5 years	Male	Large	Puebla	Eastern	Outdoors	No		No	No	No	No	No	No	No	No	No	No	No	No	No	No	No	No	No
2504	2 years	Male	Small	Puebla	Eastern	Indoors	No		Yes	No	No	No	No	No	No	No	No	No	No	No	No	No	No	No	No
2505	2 years	Female	Large	Puebla	Eastern	Indoors	No		No	No	No	No	No	No	No	No	No	No	No	No	No	No	No	No	No
2506	10 months	Male	No data	Puebla	Eastern	Outdoors	No		No	No	No	No	No	No	No	No	No	No	No	No	No	No	No	No	No
2507	7 years	Female	Small	Puebla	Eastern	Outdoors	No		No	No	No	No	No	No	No	No	No	No	No	No	No	No	No	No	No
2508	6 years	Male	Small	Puebla	Eastern	Outdoors	No		No	No	No	No	No	No	No	No	No	No	No	No	No	No	No	No	No
2509	3 years	Male	Large	Puebla	Eastern	Outdoors	No		No	No	No	No	No	No	No	No	No	No	No	No	No	No	No	No	No
2510	1 year	Male	Large	Puebla	Eastern	Outdoors	Yes	Nuevo León, Veracruz	No	No	No	No	No	No	No	No	No	No	No	No	No	No	No	No	No
2511	2 years	Male	Small	Puebla	Eastern	Indoors	Yes	Guanajuato	No	No	No	No	No	No	No	No	No	No	No	No	No	No	No	No	No
2512	11 years	Male	Small	Puebla	Eastern	Outdoors	Yes	Oaxaca	No	No	No	No	No	No	No	No	No	No	No	No	No	No	No	No	No
2513	10 years	Female	No data	Querétaro	Northcentral	Indoors	Yes	Veracruz	Yes	Yes	No	No	No	No	No	No	No	No	No	No	No	No	No	No	No
2514	8 years	Male	Small	Querétaro	Northcentral	Indoors	No		No	No	No	No	No	No	No	No	No	No	No	No	No	No	No	No	No
2515	10 years	Female	Medium	Querétaro	Northcentral	Indoors	No		No	Yes	No	No	No	No	No	No	No	No	No	No	No	No	No	No	No
2516	5 years	Female	Small	Querétaro	Northcentral	Indoors	No		No	No	No	No	No	No	No	No	No	No	No	No	No	No	No	No	No
2517	4 months	Female	No data	Querétaro	Northcentral	Outdoors	No		No	No	No	No	No	No	No	No	No	No	No	No	No	No	No	No	No
2518	14 years	Male	Small	Querétaro	Northcentral	Indoors	No		No	Yes	No	No	No	No	No	No	No	No	No	No	No	No	No	No	No
2519	5 years	Male	Medium	Querétaro	Northcentral	Indoors	No		No	No	No	No	No	No	No	No	No	No	No	No	No	No	No	No	No
2520	7 months	Male	Large	Querétaro	Northcentral	Outdoors	No		No	No	No	No	No	No	No	No	No	No	No	No	No	No	No	No	No
2521	10 years	Male	No data	Querétaro	Northcentral	Outdoors	No		No	No	No	No	No	No	No	No	No	No	No	No	No	No	No	No	No
2522	12 years	Male	No data	Querétaro	Northcentral	Indoors	No		No	Yes	No	No	No	No	No	No	No	No	No	No	No	No	No	No	No
2523	7 months	Male	No data	Querétaro	Northcentral	No data	No		Yes	Yes	No	No	No	No	No	No	No	No	No	No	No	No	No	No	No
2524	11 years	Male	Large	Querétaro	Northcentral	Outdoors	No		No	Yes	No	No	No	No	No	No	No	No	No	No	No	No	No	No	No
2525	3 years	Male	Small	Querétaro	Northcentral	Outdoors	No		No	No	No	No	No	No	No	No	No	No	No	No	No	No	No	No	No
2526	13 years	Female	Small	Querétaro	Northcentral	Outdoors	No		No	No	No	No	No	No	No	No	No	No	No	No	No	No	No	No	No
2527	7 months	Male	Small	Querétaro	Northcentral	Indoors	No		No	No	No	No	No	No	No	No	No	No	No	No	No	No	No	No	No
2528	4 years	Male	Medium	Querétaro	Northcentral	Outdoors	No		No	No	No	No	No	No	No	No	No	No	No	No	No	No	No	No	No
2529	5 years	Female	No data	Querétaro	Northcentral	Outdoors	No		No	No	No	No	No	No	No	No	No	No	No	No	No	No	No	No	No
2530	5 years	Female	Small	Querétaro	Northcentral	Indoors	No		No	No	No	No	No	No	No	No	No	No	No	No	No	No	No	No	No
2531	3 years	Female	Small	Querétaro	Northcentral	Indoors	No		No	No	No	No	No	No	No	No	No	No	No	No	No	No	No	No	No
2532	2 years	Male	Small	Querétaro	Northcentral	No data	No		No	No	No	No	No	No	No	No	No	No	No	No	No	No	No	No	No
2533	3 years	Male	No data	Querétaro	Northcentral	Outdoors	No		No	No	No	No	No	No	No	No	No	No	No	No	No	No	No	No	No
2534	10 years	Male	Large	Querétaro	Northcentral	Outdoors	No		No	No	No	No	No	No	No	No	No	No	No	No	No	No	No	No	No
2535	5 years	Female	Large	Querétaro	Northcentral	Indoors	No		No	No	No	No	No	No	No	No	No	No	No	No	No	No	No	No	No
2536	1 year	Male	Small	Querétaro	Northcentral	Indoors	No		No	No	No	No	No	No	No	No	No	No	No	No	No	No	No	No	No
2537	4 years	Female	Small	Querétaro	Northcentral	Indoors	No		No	No	No	No	No	No	No	No	No	No	No	No	No	No	No	No	No
2538	7 years	Male	Small	Querétaro	Northcentral	Indoors	No		No	No	No	No	No	No	No	No	No	No	No	No	No	No	No	No	No
2539	1 year	Female	Small	Querétaro	Northcentral	Outdoors	No		No	No	No	No	No	No	No	No	No	No	No	No	No	No	No	No	No
2540	11 years	Female	Small	Querétaro	Northcentral	Outdoors	No		No	No	No	No	No	No	No	No	No	No	No	No	No	No	No	No	No
2541	7 years	Male	Small	Querétaro	Northcentral	Indoors	No		No	No	No	No	No	No	No	No	No	No	No	No	No	No	No	No	No
2542	2 years	Male	Large	Puebla	Eastern	Outdoors	Yes	Querétaro, Puebla	No	No	No	No	No	No	No	No	No	No	No	No	No	No	No	No	No
2543	15 years	Male	Small	Puebla	Eastern	Outdoors	Yes	Guadalajara, Michoacán	Yes	No	No	No	No	No	No	No	No	No	No	No	No	No	No	No	No
2544	12 years	Male	Small	Puebla	Eastern	Indoors	Yes	Méxic, DF	No	No	No	No	No	No	No	No	No	No	No	No	No	No	No	No	No
2545	9 years	Female	Large	Puebla	Eastern	Outdoors	Yes	Atlixco, Tehuacán	No	No	No	No	No	No	No	No	No	No	No	No	No	No	No	No	No
2546	3 years	Male	Large	Puebla	Eastern	Outdoors	Yes	Atlixco	No	No	No	No	No	No	No	No	No	No	No	No	No	No	No	No	No
2547	2 years	Female	Medium	Puebla	Eastern	Outdoors	Yes	Veracruz	Yes	No	No	No	No	No	No	No	No	No	No	No	No	No	No	No	No
2548	No data	Female	Small	Puebla	Eastern	Outdoors	Yes	Veracruz	Yes	No	No	No	No	No	No	No	No	No	No	No	No	No	No	No	No
2549	No data	Female	Small	Puebla	Eastern	Outdoors	Yes	Veracruz	Yes	No data	No	No	No	No	No	No	No	No	No	No	No	No	No	No	No
2550	3 years	Female	Small	Puebla	Eastern	No data	Yes	Veracruz	No	No	No	No	No	No	No	No	No	No	No	No	No	No	No	No	No
2551	1 year	Male	Small	Puebla	Eastern	Indoors	Yes	Chiapas, Puebla	Yes	No	No	No	No	No	No	No	No	No	No	No	No	No	No	No	No
2552	No data	Female	Small	Puebla	Eastern	Outdoors	Yes	Veracruz	Yes	No	No	No	No	No	No	No	No	No	No	No	No	No	No	No	No
2553	8 years	Female	Small	Puebla	Eastern	Indoors	Yes	Veracruz, Guerrero	No	No	No	No	No	No	No	No	No	No	No	No	No	No	No	No	No
2554	8 years	Female	Large	Puebla	Eastern	Indoors	Yes	Puebla	No data	No	No	No	No	No	No	No	No	No	No	No	No	No	No	No	No
2555	13 years	Male	No data	Puebla	Eastern	Outdoors	Yes	Puebla	No	No	No	No	No	No	No	No	No	No	No	No	No	No	No	No	No
2556	4 years	Male	Large	Puebla	Eastern	Outdoors	Yes	Chiapas	Yes	Yes	No	No	No	No	No	No	No	No	No	No	No	No	No	No	No
2557	12 years	Male	Medium	Puebla	Eastern	Indoors	Yes	Veracruz	No	No	No	No	No	No	No	No	No	No	No	No	No	No	No	No	No
2558	6 years	Female	Small	Puebla	Eastern	Outdoors	Yes	Veracruz	Yes	No	No	No	No	No	No	No	No	No	No	No	No	No	No	No	No
2559	4 months	Female	Medium	Puebla	Eastern	Indoors	Yes	Puebla	No	No	No	No	No	No	No	No	No	No	No	No	No	No	No	No	No
2560	6 months	Male	Small	Puebla	Eastern	Indoors	Yes	Puebla, Hidalgo	No	No	No	No	No	No	No	No	No	No	No	No	No	No	No	No	No
2561	4 years	Male	No data	Veracruz	Eastern	Outdoors	No		Yes	No	Yes	No	No	No	No	No	No	No	No	No	No	No	No	No	No
2562	6 years	Female	Small	Veracruz	Eastern	Indoors	No		Yes	No	No	No	No	No	No	No	No	No	No	No	No	No	No	No	No
2563	3 years	Male	No data	Veracruz	Eastern	Outdoors	No		Yes	No	Yes	No	No	No	No	No	No	No	No	No	No	No	No	No	No
2564	2 years	Male	Large	Veracruz	Eastern	Indoors	No		Yes	Yes	No	No	No	No	No	No	No	No	No	No	No	No	No	No	No
2565	8 years	Female	Small	Veracruz	Eastern	Indoors	No		No	No	No	Yes	No	No	No	No	No	No	No	No	No	No	No	No	No
2566	4 years	Male	Large	Veracruz	Eastern	Indoors	No		Yes	No	No	No	No	No	No	No	No	No	No	No	No	No	No	No	No
2567	6 years	Female	Large	Veracruz	Eastern	Indoors	No		Yes	No	No	No	No	Yes	No	No	No	No	No	No	No	No	No	No	No
2568	3 years	Male	Large	Veracruz	Eastern	Indoors	No		Yes	No	No	No	No	No	No	No	No	No	No	No	No	No	No	No	No
2569	3 years	Male	No data	Veracruz	Eastern	Outdoors	No		No	No	No	No	No	No	No	No	No	No	No	No	No	No	No	No	No
2570	5 years	Female	Small	Veracruz	Eastern	No data	No		Yes	Yes	Yes	No	No	No	No	No	No	No	No	No	No	No	No	No	No
2571	4 years	Male	Large	Veracruz	Eastern	Indoors	No		No	No	No	No	No	No	No	No	No	No	No	No	No	No	No	No	No
2572	11 years	Male	No data	Veracruz	Eastern	Indoors	No		Yes	No	No	No	No	Yes	No	No	No	No	No	No	No	No	No	No	No
2573	6 years	Female	Small	Veracruz	Eastern	Outdoors	No		Yes	Yes	No	No	No	No	No	No	No	No	No	No	No	No	No	No	No
2574	15 years	Male	Large	Hidalgo	Eastern	Outdoors	No		Yes	Yes	No	No	No	No	No	No	No	No	No	No	No	No	No	No	No
2575	3 years	Female	Small	Hidalgo	Eastern	Outdoors	Yes	Chihuahua	Yes	Yes	No	No	No	No	No	No	No	No	No	No	No	No	No	No	No
2576	4 years	Male	No data	Hidalgo	Eastern	Outdoors	No		Yes	Yes	No	No	No	No	No	No	No	No	No	No	No	No	No	No	No
2577	4 months	Male	Small	Hidalgo	Eastern	Outdoors	No		Yes	Yes	No	No	No	No	No	No	No	No	No	No	No	No	No	No	No
2578	13 years	Male	No data	Hidalgo	Eastern	Indoors	Yes	Sin Info	Yes	Yes	No	No	No	No	No	No	No	No	No	No	No	No	No	No	No
2579	5 years	Female	Small	Hidalgo	Eastern	Indoors	Yes	Veracruz, Querétaro	Yes	Yes	No	No	No	No	No	No	No	No	No	No	No	No	No	No	No
2580	4 years	Female	Small	Hidalgo	Eastern	Outdoors	No		Yes	Yes	No	No	No	No	No	No	No	No	No	No	No	No	No	No	No
2581	2 years	Male	No data	Hidalgo	Eastern	No data	Yes	Querétaro	Yes	No	No	No	No	No	No	No	No	No	No	No	No	No	No	No	No
2582	13 years	Male	Small	Hidalgo	Eastern	Outdoors	Yes	DF, Cuernavaca, Gdl, Texas	Yes	No	No	No	No	No	No	No	No	No	No	No	No	No	No	No	No
2583	2 years	Male	Small	Hidalgo	Eastern	Outdoors	Yes	Sureste	Yes	No	No	No	No	No	No	No	No	No	No	No	No	No	No	No	No
2584	4 years	Female	Small	Hidalgo	Eastern	No data	Yes	Sureste	Yes	No	No	No	No	No	No	No	No	No	No	No	No	No	No	No	No
2585	4 years	Female	Small	Hidalgo	Eastern	Outdoors	Yes	Norte y Sureste	Yes	Yes	No	No	No	No	No	No	No	No	No	No	No	No	No	No	No
2586	7 years	Male	No data	Hidalgo	Eastern	Outdoors	No		Yes	Yes	No	No	No	No	No	No	No	No	No	No	No	No	No	No	No
2587	11 years	Male	Large	Hidalgo	Eastern	Outdoors	Yes	Norte	Yes	Yes	No	No	No	No	No	No	No	No	No	No	No	No	No	No	No
2588	6 years	Male	Small	Hidalgo	Eastern	Outdoors	Yes	Norte	Yes	Yes	No	No	No	No	No	No	No	No	No	No	No	No	No	No	No
2589	1 year	Male	No data	Hidalgo	Eastern	Outdoors	Yes	Veracruz	Yes	Yes	No	No	No	No	No	No	No	No	No	No	No	No	No	No	No
2590	3 years	Female	Small	Hidalgo	Eastern	Outdoors	Yes	Norte	Yes	Yes	No	No	No	No	No	No	No	No	No	No	No	No	No	No	No
2591	2 years	Male	Large	Hidalgo	Eastern	Outdoors	Yes	Veracruz	No data	Yes	No	No	No	No	No	No	No	No	No	No	No	No	No	No	No
2592	2 years	Male	Large	Hidalgo	Eastern	Outdoors	Yes	Norte	Yes	Yes	No	No	No	No	No	No	No	No	No	No	No	No	No	No	No
2593	10 years	Male	No data	Hidalgo	Eastern	Outdoors	No		Yes	Yes	No	No	No	No	No	No	No	No	No	No	No	No	No	No	No
2594	6 years	Female	Small	Hidalgo	Eastern	Outdoors	Yes	Norte	Yes	Yes	No	No	No	No	No	No	No	No	No	No	No	No	No	No	No
2595	11 years	Female	No data	Hidalgo	Eastern	Outdoors	Yes	Chiapasa, yucatán	Yes	Yes	No	No	No	No	No	No	No	No	No	No	No	No	No	No	No
2596	2 years	Male	Small	Hidalgo	Eastern	Outdoors	Yes	Guerrero, Guanajuato	Yes	Yes	No	No	No	No	No	No	No	No	No	No	No	No	No	No	No
2597	1 year	Female	Medium	Hidalgo	Eastern	Outdoors	Yes	Texas, Carolina Sur, USA	Yes	Yes	No	No	No	No	No	No	No	No	No	No	No	No	No	No	No
2598	7 years	Male	Large	Hidalgo	Eastern	Outdoors	Yes	Tabasco	Yes	Yes	No	No	No	No	No	No	No	No	No	No	No	No	No	No	No
2599	3 years	Male	No data	Hidalgo	Eastern	Outdoors	No		Yes	Yes	No	No	No	No	No	No	No	No	No	No	No	No	No	No	No
2600	2 years	Male	Small	Hidalgo	Eastern	Outdoors	Yes	Veracruz	Yes	Yes	No	No	No	No	No	No	No	No	No	No	No	No	No	No	No
2601	2 years	Female	Medium	Hidalgo	Eastern	Outdoors	Yes	León, Colima	Yes	Yes	No	No	No	No	No	No	No	No	No	No	No	No	No	No	No
2602	8 years	Male	Large	Hidalgo	Eastern	Outdoors	No		Yes	Yes	No	No	No	No	No	No	No	No	No	No	No	No	No	No	No
2603	10 months	Female	Medium	Hidalgo	Eastern	Outdoors	No		Yes	Yes	No	No	No	No	No	No	No	No	No	No	No	No	No	No	No
2604	7 years	Male	Large	Chihuahua	Northwestern	No data	No		Yes	Yes	No	No	No	No	No	No	Yes	No	No	No	No	No	No	No	No
2605	2 years	Female	Large	Chihuahua	Northwestern	Outdoors	No		Yes	No	No	No	No	No	No	No	No	No	No	No	No	No	No	No	No
2606	3 years	Male	Large	Chihuahua	Northwestern	Outdoors	No		Yes	No	Yes	No	No	No	No	No	No	No	No	No	No	No	No	No	No
2607	9 years	Male	No data	Chihuahua	Northwestern	Outdoors	No		No data	No	Yes	No	No	No	No	No	No	No	No	No	No	No	No	No	No
2608	10 years	Male	No data	Chihuahua	Northwestern	Outdoors	No		Yes	Yes	Yes	No	No	No	No	No	No	No	No	No	No	No	No	No	No
2609	No data	No data	No data	Chihuahua	Northwestern	Indoors	Yes	Texas	No data	Yes	Yes	No	No	No	No	No	No	No	No	No	No	No	No	No	No
2610	5 years	Male	No data	Chihuahua	Northwestern	Outdoors	No		No	No	No	No	No	No	No	No	No	No	No	No	No	No	No	No	No
2611	6 months	Female	Medium	Chihuahua	Northwestern	Outdoors	No		No data	Yes	No	No	No	No	No	No	Yes	No	No	No	No	No	No	No	No
2612	6 years	Male	Medium	Chihuahua	Northwestern	Outdoors	No		Yes	Yes	No	No	No	No	No	No	Yes	No	No	No	No	No	No	No	No
2613	1 year	Male	Large	Chihuahua	Northwestern	Outdoors	No		Yes	Yes	No	No	No	No	No	No	Yes	No	No	No	No	No	No	No	No
2614	No data	Male	No data	Chihuahua	Northwestern	No data	No		No data	No	No	No	No	No	No	No	No	No	No	No	No	No	No	No	No
2615	14 years	Female	Small	Chihuahua	Northwestern	Indoors	Yes	Michoacán, DF, GDL, Nvo. México	Yes	Yes	No	No	No	No	No	No	No	No	No	No	No	No	No	No	No
2616	3 years	Male	No data	Chihuahua	Northwestern	Outdoors	No		Yes	Yes	No	No	No	No	No	No	Yes	No	No	No	No	No	No	No	No
2617	10 years	Male	No data	Chihuahua	Northwestern	Outdoors	No		Yes	Yes	Yes	No	No	No	No	No	No	No	No	No	No	No	No	No	No
2618	2 years	Female	Small	Chihuahua	Northwestern	Outdoors	No		Yes	No	Yes	No	No	No	No	No	No	No	No	No	No	No	No	No	No
2619	3 years	Male	No data	Chihuahua	Northwestern	Outdoors	No		Yes	No	No	No	No	No	No	No	No	No	No	No	No	No	No	No	No
2620	4 years	Male	Large	Chihuahua	Northwestern	Outdoors	No		Yes	Yes	No	No	No	No	No	No	Yes	No	No	No	No	No	No	No	No
2621	3 months	Male	Medium	Chihuahua	Northwestern	Indoors	No		Yes	Yes	No	No	No	No	No	No	No	No	No	No	No	No	No	No	No
2622	4 years	Female	No data	Chihuahua	Northwestern	Outdoors	No		Yes	Yes	No	No	No	No	No	No	No	No	No	No	No	No	No	No	No
2623	3 years	Female	Large	Chihuahua	Northwestern	Outdoors	No		Yes	No	No	No	No	No	No	No	No	No	No	No	No	No	No	No	No
2624	3 years	Female	Large	Chihuahua	Northwestern	Outdoors	No		Yes	No	No	No	No	No	No	No	No	No	No	No	No	No	No	No	No
2625	No data	Female	Medium	Chihuahua	Northwestern	Outdoors	Yes	Sonora	Yes	Yes	No	No	No	No	No	No	No	No	No	No	No	No	No	No	No
2626	1 year	Male	Large	Chihuahua	Northwestern	Outdoors	No		Yes	Yes	No	No	No	No	No	No	Yes	No	No	No	No	No	No	No	No
2627	5 years	Female	No data	Chihuahua	Northwestern	No data	No		No data	Yes	No	No	No	No	No	No	Yes	No	No	No	No	No	No	No	No
2628	3 years	Female	No data	Chihuahua	Northwestern	Outdoors	No		Yes	Yes	Yes	No	No	No	No	No	No	No	No	No	No	No	No	No	No
2629	3 years	Female	Small	Chihuahua	Northwestern	Outdoors	No		Yes	No	No	No	No	No	No	No	No	No	No	No	No	Yes	No	No	No
2630	3 years	Male	Large	Chihuahua	Northwestern	Outdoors	No		No data	No	Yes	No	No	No	No	No	No	No	No	No	No	No	No	No	No
2631	2 years	Male	Medium	Chihuahua	Northwestern	No data	No		No data	Yes	Yes	No	No	No	No	No	No	No	No	No	No	No	No	No	No
2632	2 years	Male	Medium	Chihuahua	Northwestern	Outdoors	No		No data	Yes	Yes	No	No	No	No	No	No	No	No	No	No	No	No	No	No
2633	7 years	Female	No data	Chihuahua	Northwestern	Outdoors	No		Yes	Yes	Yes	No	No	No	No	No	No	No	No	No	No	No	No	No	No
2634	2 years	Male	No data	Chihuahua	Northwestern	Outdoors	No		Yes	Yes	No	No	No	No	No	No	No	No	No	No	No	No	No	No	No
2635	2 years	Female	Large	Chihuahua	Northwestern	Outdoors	No		Yes	Yes	No	No	No	No	No	No	No	No	No	No	No	No	No	No	No
2636	5 years	Male	Large	Chihuahua	Northwestern	Outdoors	No		No data	Yes	No	No	No	No	No	No	No	No	No	No	No	Yes	No	No	No
2637	9 years	Female	Medium	Chihuahua	Northwestern	Outdoors	No		Yes	No	No	No	No	No	No	No	Yes	No	No	No	No	No	No	No	No
2638	7 years	Female	Large	Chihuahua	Northwestern	Outdoors	No		Yes	No	No	No	No	No	No	No	No	No	No	No	No	No	No	No	No
2639	5 years	Male	Medium	Chihuahua	Northwestern	Outdoors	No		Yes	Yes	No	No	No	No	No	No	No	No	No	No	No	No	Si	No	No
2640	7 years	Male	Medium	Chihuahua	Northwestern	Outdoors	No		No data	Yes	No	No	No	No	No	No	Yes	No	No	No	No	No	No	No	No
2641	5 years	Male	Large	Chihuahua	Northwestern	Outdoors	No		Yes	Yes	Yes	No	No	No	No	No	No	No	No	No	No	No	No	No	No
2642	1 year	Male	Medium	Chihuahua	Northwestern	Indoors	No		Yes	No	No	No	No	No	No	No	No	No	No	No	No	No	No	No	No
2643	5 years	Female	Small	Chihuahua	Northwestern	Indoors	No		Yes	No	No	No	No	No	No	No	No	No	No	No	No	No	No	No	No
2644	2 years	Male	Small	Chihuahua	Northwestern	Indoors	No		Yes	No	No	No	No	No	No	No	No	No	No	No	No	No	No	No	No
2645	8 years	Female	No data	Chihuahua	Northwestern	Outdoors	No		Yes	No	No	No	No	No	No	No	Yes	No	No	No	No	No	No	No	No
2646	4 years	Female	Small	Chihuahua	Northwestern	Indoors	No		No	Yes	No	No	No	No	No	No	No	No	No	No	No	No	No	No	No
2647	3 years	Female	Large	Chihuahua	Northwestern	Outdoors	No		No data	No	Yes	No	No	No	No	No	No	No	No	No	No	No	No	No	No
2648	2 years	Male	Large	Chihuahua	Northwestern	Outdoors	No		Yes	No	No	No	No	Yes	No	No	No	No	No	No	No	No	No	No	No
2649	9 years	Male	Small	Chihuahua	Northwestern	Indoors	No		Yes	No	No	No	No	No	No	No	No	No	No	No	No	No	No	No	No
2650	3 years	Female	Small	Chihuahua	Northwestern	No data	No		No data	No	No	No	No	No	No	No	No	No	No	No	No	No	No	No	No
2651	1 year	Male	No data	Chihuahua	Northwestern	Outdoors	No		Yes	Yes	Yes	No	No	No	No	No	No	No	No	No	No	No	No	No	No
2652	3 years	Male	No data	Chihuahua	Northwestern	Outdoors	No		Yes	Yes	No	No	No	No	No	No	No	No	No	No	No	Yes	No	No	No
2653	5 years	Male	No data	Chihuahua	Northwestern	Outdoors	No		Yes	Yes	Yes	No	No	No	No	No	No	No	No	No	No	No	No	No	No
2654	3 years	Female	No data	Chihuahua	Northwestern	Outdoors	No		Yes	Yes	No	No	No	No	No	No	No	No	No	No	No	No	No	No	No
2655	7 years	Male	Medium	Chihuahua	Northwestern	Outdoors	No		Yes	Yes	No	No	No	No	No	No	No	No	No	No	No	No	No	No	No
2656	8 years	Female	No data	Chihuahua	Northwestern	Outdoors	No		Yes	No	No	No	No	No	No	No	Yes	No	No	No	No	No	No	No	No
2657	5 years	Male	Small	Chihuahua	Northwestern	Outdoors	No		Yes	Yes	No	No	No	No	Yes	No	No	No	No	No	No	No	No	No	No
2658	6 months	Female	Medium	Chihuahua	Northwestern	Outdoors	No		Yes	Yes	Yes	No	No	No	No	No	No	No	No	No	No	No	No	No	No
2659	3 years	Male	Large	Chihuahua	Northwestern	Outdoors	No		Yes	Yes	Yes	No	No	No	No	No	No	No	No	No	No	No	No	No	No
2660	11 years	Female	Large	Yucatán	Southeastern	Outdoors	Yes	Veracruz	Yes	No	No	No	No	No	No	No	No	No	No	No	No	No	No	No	No
2661	9 years	Male	Medium	Yucatán	Southeastern	Outdoors	No		Yes	No	No	No	No	No	No	No	No	No	No	No	No	No	No	No	No
2662	5 years	Female	Small	Yucatán	Southeastern	Outdoors	No		Yes	Yes	No	No	No	No	No	No	No	No	No	No	No	No	No	No	No
2663	3 years	Female	Medium	Yucatán	Southeastern	Indoors	No		Yes	Yes	No	No	No	No	No	No	No	No	No	No	No	No	No	No	No
2664	7 years	Male	Large	Yucatán	Southeastern	Outdoors	No		Yes	Yes	Yes	No	No	No	No	No	No	No	No	No	No	No	No	No	No
2665	2 years	Female	Small	Yucatán	Southeastern	Outdoors	No		Yes	Yes	No	No	No	Yes	No	No	No	No	No	No	No	No	No	No	No
2666	8 years	Female	Large	Yucatán	Southeastern	No data	No		No data	No	No	No	No	No	No	No	No	No	No	No	No	No	No	No	No
2667	3 years	Male	Small	Yucatán	Southeastern	Outdoors	No		Yes	Yes	No	No	No	No	No	No	No	No	No	No	No	No	No	No	No
2668	4 years	Female	No data	Yucatán	Southeastern	Outdoors	No		Yes	Yes	Yes	No	No	No	No	No	No	No	No	No	No	No	No	No	No
2669	2 years	Female	No data	Yucatán	Southeastern	Outdoors	Yes	Campeche	Yes	Yes	No	No	No	No	No	No	No	No	No	No	No	No	No	No	No
2670	2 years	Female	Large	Yucatán	Southeastern	Outdoors	No		Yes	Yes	No	No	No	No	No	No	No	No	No	No	No	No	No	No	No
2671	5 years	Female	No data	Yucatán	Southeastern	Outdoors	No		Yes	Yes	No	No	No	No	No	No	No	No	No	No	No	No	No	No	No
2672	2 years	Male	No data	Yucatán	Southeastern	Indoors	Yes	Quintana Roo	Yes	Yes	Yes	No	No	No	No	No	No	No	No	No	No	No	No	No	No
2673	3 years	Female	Small	Yucatán	Southeastern	Indoors	No		Yes	Yes	No	No	No	No	No	No	No	No	No	No	No	No	No	No	No
2674	2 years	Male	Small	Yucatán	Southeastern	Indoors	No		Yes	No	No	No	No	Yes	No	No	No	No	No	No	No	No	No	No	No
2675	4 years	Male	Large	Yucatán	Southeastern	Outdoors	No		Yes	Yes	Yes	No	No	No	No	No	No	No	No	No	No	No	No	No	No
2676	10 years	Male	Large	Yucatán	Southeastern	Outdoors	No		Yes	Yes	Yes	No	No	No	No	No	No	No	No	No	No	No	No	No	No
2677	6 years	Male	No data	Yucatán	Southeastern	Outdoors	No		Yes	Yes	Yes	No	No	No	No	No	No	No	No	No	No	No	No	No	No
2678	7 years	Female	Large	Chihuahua	Northwestern	Outdoors	No		Yes	No	Yes	No	No	No	No	No	No	No	No	No	No	No	No	No	No
2679	8 years	Male	Medium	Chihuahua	Northwestern	Outdoors	No		Yes	Yes	No	No	No	No	No	No	No	No	No	No	No	No	No	No	No
2680	1 year	Male	Large	Chihuahua	Northwestern	Outdoors	No		Yes	Yes	No	No	No	No	No	No	No	No	No	No	No	No	No	No	No
2681	2 years	Male	Large	Chihuahua	Northwestern	Outdoors	No		Yes	Yes	No	No	No	No	Yes	No	No	No	No	No	No	No	No	No	No
2682	4 years	Female	Medium	Chihuahua	Northwestern	Outdoors	No		No data	Yes	No	No	No	No	No	No	No	No	No	No	No	No	No	No	No
2683	8 years	Male	Medium	Chihuahua	Northwestern	Outdoors	No		Yes	Yes	Yes	No	No	No	No	No	No	No	No	No	No	No	No	No	No
2684	No data	Female	Large	Chihuahua	Northwestern	Outdoors	No		Yes	Yes	Yes	No	No	No	No	No	No	No	No	No	No	No	No	No	No
2685	2 years	Female	Large	Chihuahua	Northwestern	Outdoors	No		Yes	Yes	Yes	No	No	No	No	No	No	No	No	No	No	No	No	No	No
2686	2 years	Female	Small	Chihuahua	Northwestern	Outdoors	No		No data	Yes	No	No	No	No	No	No	No	No	No	No	No	No	No	No	No
2687	2 years	Male	Large	Chihuahua	Northwestern	Outdoors	No		Yes	Yes	No	No	No	No	No	No	Yes	No	No	No	No	No	No	No	No
2688	7 months	Female	Medium	Chihuahua	Northwestern	Outdoors	No		Yes	Yes	No	No	No	No	No	No	No	No	No	No	No	No	No	No	No
2689	1 year	Male	Medium	Chihuahua	Northwestern	Outdoors	No		Yes	Yes	Yes	No	No	No	No	No	No	No	No	No	No	No	No	No	No
2690	3 years	Male	Large	Chihuahua	Northwestern	Outdoors	No		No data	Yes	No	No	No	No	No	No	No	No	No	No	No	No	No	No	No
2691	2 years	Female	Medium	Chihuahua	Northwestern	Outdoors	No		No data	Yes	Yes	No	No	No	No	No	No	No	No	No	No	No	No	No	No
2692	13 years	Female	Small	Chihuahua	Northwestern	Indoors	No		No	Yes	Yes	No	No	No	No	No	No	No	No	No	No	No	No	No	No
2693	11 years	Male	Large	Chihuahua	Northwestern	Outdoors	No		Yes	Yes	Yes	No	No	No	No	No	No	No	No	No	No	No	No	No	No
2694	2 years	Female	No data	Chihuahua	Northwestern	Outdoors	No		Yes	Yes	Yes	No	No	No	No	No	No	No	No	No	No	No	No	No	No
2695	3 years	Female	Small	Chihuahua	Northwestern	Outdoors	No		No data	Yes	Yes	No	No	No	No	No	No	No	No	No	No	No	No	No	No
2696	7 years	Male	Medium	Chihuahua	Northwestern	Outdoors	No		No data	Yes	Yes	No	No	No	No	No	No	No	No	No	No	No	No	No	No
2697	12 years	Male	Large	Chihuahua	Northwestern	Outdoors	No		No data	No	Yes	No	No	No	No	No	No	No	No	No	No	No	No	No	No
2698	3 years	Female	Medium	Chihuahua	Northwestern	Outdoors	No		No data	No	No	No	No	No	No	No	No	No	No	No	No	No	No	No	No
2699	8 months	Female	Small	Chihuahua	Northwestern	No data	No		No data	Yes	Yes	No	No	No	No	No	No	No	No	No	No	No	No	No	No
2700	4 years	Male	No data	Chihuahua	Northwestern	Outdoors	No		No data	Yes	No	No	No	No	No	No	No	No	No	No	No	No	No	No	No
2701	3 years	Female	Large	Chihuahua	Northwestern	Outdoors	No		No data	No	No	No	No	No	No	No	No	No	No	No	No	No	No	No	No
2702	1 year	Female	Large	Chihuahua	Northwestern	Outdoors	No		No data	Yes	No	No	No	No	No	No	No	No	No	No	No	No	No	No	No
2703	3 years	Male	Medium	Chihuahua	Northwestern	Outdoors	No		Yes	No	Yes	No	No	No	No	No	No	No	No	No	No	No	No	No	No
2704	5 years	Male	Medium	Chihuahua	Northwestern	Outdoors	No		No data	Yes	Yes	No	No	No	No	No	No	No	No	No	No	No	No	No	No
2705	1 year	Female	Medium	Chihuahua	Northwestern	Outdoors	No		No data	Yes	Yes	No	No	No	No	No	No	No	No	No	No	No	No	No	No
2706	12 years	Male	Medium	Chihuahua	Northwestern	Outdoors	No		Yes	Yes	Yes	No	No	No	No	No	No	No	No	No	No	No	No	No	No
